# Supplementary material for: Green leaf volatile sensory calcium transduction in Arabidopsis
Source: Nat Commun. 2023 Oct 17;14:6236. doi: 10.1038/s41467-023-41589-9 (PMC10582025; doi:10.1038/s41467-023-41589-9)
Supplement: Supplementary file 20 — Source Data [file 41467_2023_41589_MOESM20_ESM.xlsx]

## Sheet: Fig. 1
	Fig. 1c
	time (s)	ΔF/F0
		A.thaliana (No-0)				S.lycopersicum
		sample1	sample2	sample3	sample4	sample1	sample2	sample3	sample4	sample5
	-50	-0.00065	0.00116	-0.00239	-0.00073	0.023251	-0.00036	-0.00036	0.020566	-0.00143
	-45	-0.00257	-0.00128	-0.00228	-0.00036	-0.04358	-0.00046	-0.00023	0.02148	-0.00066
	-40	-0.00193	-0.00406	-0.00193	-0.00166	0.013824	-0.00052	-0.00036	0.021784	-0.00105
	-35	-0.00182	-0.00075	-0.00077	-0.00203	0.025568	-0.00062	-0.00055	0.02148	-0.00086
	-30	-0.00054	0.000464	3.47e-05	0.00026	0.025463	0.000206	0.000879	0.021845	-0.0006
	-25	-0.00075	-0.00035	-8.1e-05	0.000756	0.023725	-0.00041	-0.00029	0.023003	0.000549
	-20	0.000475	0.00058	0.000844	0.001004	0.02146	-0.00134	-0.00036	0.022942	0.000613
	-15	0.002399	0.00058	0.001537	0.001066	-0.02146	0.000826	9.77e-05	0.023551	0.000933
	-10	0.002132	0.001334	0.002173	0.001004	-0.08734	0.001032	0.000684	-0.06837	0.001188
	-5	0.003254	0.00232	0.002867	0.000694	0.019091	0.001651	0.000488	-0.10828	0.001316
	0	0.003734	0.001624	0.003445	0.000322	0.017247	0.001806	0.000358	-0.11041	0.00138
	5	0.004162	0.002262	0.003503	-0.00067	0.016194	0.001961	-0.05674	-0.10901	0.001572
	10	-0.11011	0.002204	0.004485	0.000136	-0.08566	-0.10456	-0.10519	-0.10627	-0.07599
	15	-0.14965	-0.08862	-0.08637	-0.01275	-0.14438	-0.15358	-0.11424	-0.10212	-0.11445
	20	-0.14601	-0.11292	-0.11741	-0.10227	-0.13353	-0.15235	-0.11489	-0.09664	-0.1101
	25	-0.14286	-0.10822	-0.11597	-0.10531	-0.12784	-0.14956	-0.11254	-0.09049	-0.10352
	30	-0.14105	-0.10572	-0.11117	-0.10327	-0.12363	-0.146	-0.10733	-0.08354	-0.09605
	35	-0.13955	-0.10335	-0.10741	-0.09949	-0.12063	-0.14197	-0.10147	-0.07532	-0.09145
	40	-0.13805	-0.10219	-0.10325	-0.09627	-0.11768	-0.13748	-0.09392	-0.06697	-0.08723
	45	-0.13629	-0.09987	-0.09897	-0.09193	-0.11499	-0.13392	-0.08591	-0.05826	-0.08385
	50	-0.13447	-0.09818	-0.09424	-0.0879	-0.11199	-0.12923	-0.07895	-0.04998	-0.08084
	55	-0.13202	-0.09598	-0.08932	-0.08226	-0.10946	-0.12499	-0.07198	-0.04035	-0.07605
	60	-0.13052	-0.09331	-0.08273	-0.0757	-0.10735	-0.12004	-0.06469	-0.03195	-0.07152
	65	-0.12822	-0.09059	-0.07661	-0.06913	-0.10425	-0.11514	-0.05889	-0.02281	-0.06596
	70	-0.12512	-0.08844	-0.07129	-0.06213	-0.10146	-0.10992	-0.05349	-0.01507	-0.06021
	75	-0.12283	-0.08589	-0.0658	-0.05556	-0.09872	-0.10543	-0.04795	-0.00746	-0.05478
	80	-0.12005	-0.08322	-0.05979	-0.04813	-0.09608	-0.10074	-0.04268	-0.00112	-0.04864
	85	-0.11663	-0.08119	-0.05447	-0.04106	-0.09387	-0.09542	-0.03923	0.005519	-0.04283
	90	-0.11321	-0.07887	-0.04805	-0.03412	-0.09119	-0.09093	-0.03461	0.011246	-0.0367
	95	-0.10995	-0.07557	-0.0421	-0.02688	-0.08892	-0.08598	-0.03109	0.015571	-0.03197
	100	-0.10637	-0.07365	-0.03534	-0.02118	-0.08613	-0.08154	-0.02718	0.018982	-0.02731
	105	-0.10226	-0.07046	-0.03031	-0.01504	-0.08334	-0.0771	-0.02367	0.022211	-0.02341
	110	-0.09863	-0.06797	-0.02609	-0.00996	-0.08108	-0.07256	-0.01976	0.024587	-0.01983
	115	-0.09478	-0.06461	-0.02106	-0.00587	-0.07839	-0.06823	-0.01638	0.027815	-0.01638
	120	-0.08992	-0.06194	-0.01736	-0.00222	-0.07549	-0.06425	-0.01364	0.029156	-0.01434
	125	-0.08538	-0.05956	-0.01268	0.001004	-0.0726	-0.05997	-0.01084	0.029826	-0.01178
	130	-0.08164	-0.05707	-0.00858	0.0028	-0.0707	-0.0561	-0.00908	0.031592	-0.01006
	135	-0.07779	-0.0548	-0.00453	0.006084	-0.06722	-0.05192	-0.00648	0.032262	-0.00833
	140	-0.07384	-0.05208	-0.00037	0.006518	-0.06443	-0.04861	-0.00498	0.032201	-0.00756
	145	-0.07026	-0.0493	0.004254	0.007199	-0.0617	-0.04572	-0.00342	0.032506	-0.00648
	150	-0.06769	-0.04703	0.006913	0.007695	-0.05864	-0.04268	-0.00218	0.031836	-0.00584
	155	-0.06406	-0.04466	0.009803	0.007323	-0.05617	-0.03824	-0.00173	0.030983	-0.00488
	160	-0.06064	-0.0417	0.012577	0.006889	-0.05343	-0.03623	-0.00016	0.030618	-0.00469
	165	-0.05738	-0.03932	0.014542	0.006084	-0.05116	-0.03282	0.000749	0.029947	-0.00463
	170	-0.05412	-0.03764	0.016276	0.005712	-0.04806	-0.02998	0.00127	0.029338	-0.0036
	175	-0.05209	-0.03538	0.017952	0.005093	-0.04547	-0.02735	0.00127	0.028912	-0.00354
	180	-0.04942	-0.03329	0.019455	0.004907	-0.04353	-0.02482	0.00153	0.028364	-0.00258
	185	-0.04691	-0.03195	0.020784	0.004039	-0.04095	-0.02235	0.001595	0.027876	-0.00213
	190	-0.04403	-0.02952	0.021247	0.004597	-0.03873	-0.02002	0.00153	0.027084	-0.00181
	195	-0.04226	-0.02784	0.021594	0.004535	-0.036	-0.01796	0.00166	0.027084	-0.00207
	200	-0.03986	-0.02662	0.023212	0.004659	-0.0332	-0.01564	0.001791	0.025927	-0.00143
	205	-0.0373	-0.02476	0.024079	0.004411	-0.03157	-0.01404	0.002377	0.025318	-0.00073
	210	-0.03484	-0.02326	0.02483	0.005341	-0.02915	-0.0112	0.002442	0.02544	-0.00066
	215	-0.0334	-0.02186	0.024657	0.005031	-0.0272	-0.00944	0.003158	0.025074	0.000294
	220	-0.03185	-0.02001	0.025177	0.00627	-0.02504	-0.00759	0.002572	0.02483	0.000422
	225	-0.03019	-0.01809	0.026333	0.005836	-0.02246	-0.00475	0.002377	0.02483	0.001508
	230	-0.028	-0.01485	0.027142	0.006394	-0.02062	-0.0031	0.003223	0.025013	0.001891
	235	-0.02661	-0.01316	0.027605	0.006889	-0.01835	-0.00155	0.003353	0.025196	0.002594
	240	-0.02495	-0.01142	0.02772	0.007943	-0.01688	0.000619	0.004395	0.025561	0.003424
	245	-0.02373	-0.01084	0.028067	0.00912	-0.01435	0.002013	0.004069	0.025318	0.003872
	250	-0.02143	-0.01009	0.029281	0.00943	-0.01335	0.003871	0.004265	0.025318	0.004447
	255	-0.021	-0.01027	0.029917	0.010359	-0.01072	0.004541	0.004655	0.026171	0.005277
	260	-0.01897	-0.00928	0.030495	0.010359	-0.0093	0.006245	0.005241	0.026475	0.005724
	265	-0.0178	-0.00835	0.031073	0.011598	-0.00608	0.007225	0.005632	0.026841	0.007194
	270	-0.01614	-0.00742	0.03246	0.012403	-0.00492	0.007483	0.006544	0.027023	0.006683
	275	-0.01464	-0.00696	0.032749	0.013333	-0.00234	0.00898	0.006544	0.027572	0.007449
	280	-0.01368	-0.00667	0.033674	0.013952	0.000132	0.009031	0.00713	0.027206	0.008599
	285	-0.01277	-0.00528	0.034483	0.015129	0.001554	0.010322	0.008041	0.027389	0.00911
	290	-0.01096	-0.00365	0.035639	0.015129	0.00445	0.010786	0.00765	0.027511	0.00943
	295	-0.00957	-0.00197	0.036737	0.017112	0.005925	0.011457	0.008953	0.027876	0.010516
	300	-0.00914	-0.00122	0.037893	0.017422	0.008663	0.012747	0.009343	0.030191	0.010835
	305	-0.00759	-0.00058	0.039107	0.018351	0.011086	0.012489	0.009474	0.02946	0.011602
	310	-0.0069	0.000464	0.040031	0.019156	0.013403	0.013728	0.009734	0.02946	0.011921
	315	-0.00545	0.000812	0.041072	0.019342	0.015457	0.014347	0.009994	0.029643	0.012049
	320	-0.00407	0.00232	0.042286	0.020086	0.016721	0.016205	0.010646	0.030069	0.012369
	325	-0.00353	0.003886	0.043442	0.020396	0.019564	0.015792	0.010906	0.030496	0.01403
	330	-0.0023	0.004176	0.044366	0.021139	0.02146	0.017082	0.012078	0.030983	0.013774
	335	-0.00188	0.004756	0.046736	0.02244	0.023725	0.017701	0.012404	0.030861	0.014413
	340	-0.00107	0.005683	0.04743	0.022502	0.026147	0.018837	0.012794	0.031836	0.01518
	345	0.000475	0.006727	0.048586	0.023183	0.02857	0.019198	0.013576	0.032323	0.015435
	350	0.00117	0.007945	0.050088	0.023431	0.031624	0.01925	0.01338	0.032993	0.016266
	355	0.001491	0.008235	0.050724	0.025104	0.03352	0.020075	0.015008	0.033968	0.016394
	360	0.00304	0.008931	0.052054	0.025104	0.03668	0.020695	0.015464	0.034151	0.017352
	365	0.003788	0.010555	0.051822	0.025724	0.038839	0.021366	0.016506	0.035735	0.017991
	370	0.004856	0.011367	0.053152	0.026157	0.041104	0.022243	0.017482	0.0361	0.018758
	375	0.005978	0.012991	0.054077	0.026219	0.044	0.022398	0.017612	0.035917	0.018949
	380	0.006619	0.015195	0.055348	0.027334	0.046318	0.022656	0.018654	0.036709	0.019652
	385	0.007955	0.016354	0.056446	0.02752	0.048635	0.022811	0.01937	0.037014	0.020291
	390	0.008489	0.017688	0.056909	0.02814	0.051215	0.023688	0.019501	0.036588	0.020674
	395	0.00881	0.018036	0.05766	0.028202	0.053532	0.024875	0.019956	0.037867	0.020674
	400	0.009932	0.019602	0.05951	0.028326	0.055323	0.02441	0.020347	0.037867	0.02093
	405	0.01116	0.020762	0.059972	0.029379	0.057429	0.025184	0.021584	0.037867	0.021888
	410	0.012336	0.02227	0.061533	0.029565	0.060589	0.025236	0.021519	0.038781	0.022399
	415	0.014366	0.02169	0.062168	0.030432	0.061959	0.025649	0.02191	0.039329	0.022974
	420	0.0149	0.022966	0.063324	0.03099	0.065487	0.025855	0.023277	0.038842	0.023805
	425	0.016236	0.02285	0.065058	0.031485	0.067646	0.024978	0.023993	0.039512	0.024699
	430	0.017144	0.022908	0.066272	0.031795	0.069963	0.026371	0.024579	0.040121	0.024635
	435	0.017464	0.022502	0.067312	0.032725	0.071859	0.02632	0.025295	0.040425	0.025274
	440	0.019067	0.023314	0.068064	0.032725	0.074018	0.02632	0.02523	0.041156	0.025146
	445	0.019762	0.024416	0.070029	0.032786	0.077073	0.026423	0.025751	0.041217	0.02553
	450	0.021578	0.025576	0.07078	0.032848	0.079127	0.026423	0.026012	0.041156	0.025402
	455	0.021952	0.026677	0.071763	0.033096	0.082181	0.027455	0.026988	0.041705	0.02668
	460	0.023555	0.026388	0.072283	0.033096	0.084183	0.027197	0.027835	0.042009	0.026744
	465	0.024249	0.027953	0.073266	0.03322	0.086131	0.027455	0.0279	0.042253	0.027255
	470	0.025585	0.028243	0.074364	0.033902	0.087974	0.028023	0.027965	0.042192	0.027255
	475	0.026653	0.028185	0.075404	0.035079	0.090186	0.027352	0.028681	0.043045	0.028341
	480	0.027294	0.029345	0.076445	0.034893	0.091871	0.027713	0.029658	0.043898	0.029299
	485	0.028096	0.030447	0.077947	0.035946	0.094452	0.0273	0.029202	0.043106	0.029682
	490	0.029057	0.031027	0.078988	0.036318	0.096874	0.027507	0.029918	0.043898	0.03013
	495	0.030019	0.032071	0.08078	0.036566	0.099034	0.028229	0.030569	0.043471	0.030385
	500	0.031034	0.032883	0.081415	0.036875	0.102141	0.027455	0.030635	0.044081	0.030385
	505	0.031301	0.033753	0.082225	0.037929	0.103668	0.027558	0.031351	0.043898	0.031024
	510	0.033064	0.034507	0.082571	0.038672	0.105985	0.027042	0.031286	0.044568	0.031407
	515	0.033225	0.034449	0.084305	0.03892	0.107881	0.027662	0.031351	0.044751	0.031663
	520	0.034346	0.035377	0.084305	0.039354	0.10904	0.027455	0.032653	0.044872	0.032046
	525	0.035255	0.035609	0.085692	0.039787	0.11004	0.026939	0.032913	0.045055	0.031918
	530	0.035842	0.035957	0.087195	0.039168	0.112305	0.027197	0.032458	0.044629	0.032238
	535	0.03643	0.035957	0.087369	0.040531	0.114095	0.02632	0.032718	0.045421	0.032941
	540	0.037552	0.036479	0.088293	0.040407	0.116623	0.027713	0.033564	0.045543	0.033452
	545	0.03846	0.03729	0.088987	0.040841	0.117466	0.02792	0.03415	0.046395	0.034282
	550	0.039956	0.03816	0.090201	0.041832	0.11973	0.028642	0.034541	0.045847	0.034346
	555	0.040811	0.038914	0.08997	0.041522	0.122416	0.029261	0.034476	0.046091	0.034091
	560	0.041238	0.040422	0.091472	0.041522	0.123575	0.029313	0.035518	0.047248	0.035496
	565	0.042574	0.04106	0.092628	0.041956	0.124154	0.030345	0.035648	0.047918	0.035304
	570	0.043856	0.04193	0.092166	0.04208	0.12526	0.030242	0.035908	0.04737	0.036135
	575	0.044123	0.043496	0.092975	0.042389	0.126787	0.0305	0.035518	0.047797	0.036007
	580	0.045405	0.043844	0.093149	0.042451	0.128736	0.030758	0.036169	0.048101	0.036391
	585	0.045726	0.044888	0.0939	0.043443	0.128999	0.030397	0.03669	0.047979	0.036838
	590	0.047382	0.045004	0.093438	0.043195	0.130158	0.030552	0.037015	0.04804	0.036135
	595	0.048237	0.04599	0.094305	0.043876	0.132106	0.031584	0.036429	0.048406	0.037029
	600	0.049733	0.048541	0.094767	0.044186	0.133423	0.03241	0.037341	0.049624	0.037349
	605	0.050748	0.049701	0.094709	0.044558	0.134265	0.032358	0.03695	0.048893	0.037924
	610	0.052297	0.049991	0.095056	0.045239	0.134845	0.033338	0.037536	0.050051	0.038116
	615	0.053953	0.050513	0.095634	0.045611	0.134581	0.033184	0.037666	0.050233	0.039202
	620	0.056411	0.050745	0.096327	0.045487	0.136056	0.0337	0.037471	0.050903	0.03901
	625	0.057319	0.050107	0.098061	0.04654	0.135898	0.034113	0.037862	0.050843	0.040543
	630	0.059028	0.049759	0.097772	0.046293	0.136741	0.03468	0.037797	0.050721	0.040607
	635	0.059776	0.050397	0.097483	0.047284	0.13732	0.034319	0.037732	0.050599	0.041246
	640	0.061753	0.049991	0.097426	0.047346	0.137741	0.034784	0.038643	0.051208	0.041118
	645	0.062554	0.050281	0.096905	0.047594	0.137583	0.035816	0.039424	0.051634	0.041949
	650	0.064317	0.049585	0.09783	0.04716	0.138742	0.036435	0.038969	0.05133	0.041885
	655	0.065706	0.049759	0.098004	0.047841	0.137425	0.036538	0.039359	0.050964	0.04131
	660	0.067309	0.049585	0.098871	0.048771	0.138321	0.036745	0.039815	0.051452	0.042715
	665	0.068752	0.049353	0.100489	0.048709	0.138531	0.037519	0.039685	0.051634	0.043035
	670	0.069179	0.048831	0.1002	0.048585	0.138373	0.038499	0.040401	0.051756	0.043674
	675	0.070087	0.048019	0.10124	0.048771	0.138268	0.039325	0.040336	0.052792	0.044185
	680	0.070835	0.048309	0.101934	0.049081	0.138373	0.039273	0.03975	0.053523	0.045015
	685	0.072224	0.048425	0.102685	0.0497	0.139163	0.039428	0.040727	0.052975	0.04476
	690	0.074735	0.048773	0.102801	0.048833	0.138953	0.039738	0.040922	0.05334	0.045335
	695	0.074949	0.049701	0.103263	0.049824	0.138689	0.040202	0.040792	0.053218	0.045399
	700	0.076712	0.049759	0.10465	0.049824	0.137899	0.040667	0.041768	0.053279	0.044504
	705	0.077887	0.049411	0.105055	0.050629	0.138268	0.042628	0.042094	0.053462	0.045079
	710	0.078368	0.050339	0.106789	0.050072	0.137478	0.042731	0.042094	0.053645	0.045654
	715	0.079917	0.050165	0.106962	0.050691	0.137478	0.043454	0.041899	0.053645	0.045974
	720	0.079704	0.049991	0.107714	0.051125	0.137583	0.04495	0.042485	0.054559	0.045974
	725	0.081146	0.051093	0.108003	0.051311	0.137583	0.045621	0.042289	0.053523	0.04591
	730	0.081467	0.051035	0.10939	0.051187	0.137162	0.046498	0.04281	0.053584	0.046868
	735	0.083283	0.051557	0.10887	0.051621	0.137004	0.048356	0.043331	0.053462	0.047188
	740	0.084138	0.051441	0.109506	0.051497	0.136899	0.04913	0.043591	0.054315	0.047124
	745	0.085473	0.051615	0.110546	0.052984	0.137478	0.051195	0.043787	0.05468	0.047635
	750	0.086862	0.051499	0.110951	0.052674	0.137373	0.053156	0.043657	0.054132	0.048274
	755	0.087183	0.051847	0.111008	0.052488	0.137162	0.053207	0.043982	0.053949	0.04821
	760	0.088625	0.052717	0.11176	0.053046	0.137004	0.054394	0.043722	0.054741	0.04904
	765	0.088679	0.052717	0.112742	0.053355	0.137267	0.056149	0.044438	0.056021	0.049615
	770	0.090335	0.054341	0.112916	0.053727	0.137004	0.057026	0.045154	0.055838	0.049424
	775	0.091083	0.055791	0.114187	0.053851	0.136951	0.057491	0.045284	0.055838	0.049296
	780	0.091617	0.057879	0.114303	0.053541	0.137689	0.05811	0.046131	0.056021	0.050446
	785	0.092365	0.06101	0.114072	0.053417	0.138373	0.059091	0.046912	0.055168	0.050446
	790	0.092793	0.0642	0.115112	0.05478	0.139584	0.05971	0.046587	0.05535	0.051851
	795	0.093701	0.066578	0.115921	0.055028	0.140269	0.060174	0.047433	0.056142	0.052235
	800	0.095197	0.067448	0.115517	0.056081	0.139953	0.060639	0.047693	0.05596	0.053193
	805	0.095838	0.068086	0.115863	0.05602	0.140796	0.0626	0.048279	0.056325	0.053193
	810	0.096372	0.068492	0.115863	0.056081	0.141586	0.062961	0.049061	0.057056	0.054343
	815	0.097013	0.067506	0.117366	0.056515	0.142323	0.063322	0.049126	0.056995	0.05479
	820	0.097921	0.067332	0.117597	0.056887	0.142323	0.064561	0.049256	0.056995	0.055365
	825	0.098829	0.06768	0.117597	0.056391	0.143113	0.066367	0.048931	0.057544	0.056643
	830	0.099097	0.068492	0.118522	0.056887	0.145009	0.067709	0.050558	0.057056	0.057793
	835	0.100219	0.068492	0.120025	0.057135	0.145483	0.067916	0.050558	0.056752	0.058176
	840	0.101287	0.068898	0.121181	0.057197	0.146115	0.068741	0.050623	0.056934	0.05856
	845	0.102355	0.068782	0.122221	0.057011	0.146747	0.069412	0.05147	0.056995	0.058879
	850	0.104118	0.06884	0.122799	0.057444	0.148221	0.070599	0.051926	0.056995	0.059774
	855	0.105347	0.06913	0.122337	0.058064	0.149275	0.070702	0.052316	0.058214	0.060924
	860	0.106042	0.068898	0.123435	0.058188	0.150486	0.072457	0.052316	0.058153	0.061243
	865	0.107591	0.068782	0.124186	0.057754	0.151328	0.073696	0.053619	0.058214	0.061818
	870	0.109087	0.069709	0.125805	0.057878	0.152224	0.074057	0.053684	0.058701	0.062137
	875	0.110155	0.070289	0.125978	0.058188	0.152856	0.075399	0.054009	0.059188	0.061754
	880	0.111384	0.069883	0.127308	0.058312	0.154172	0.076328	0.054791	0.059432	0.062968
	885	0.112025	0.070463	0.128117	0.058931	0.154699	0.077463	0.054725	0.058457	0.063799
	890	0.113681	0.070173	0.129331	0.059365	0.155489	0.078392	0.055116	0.058092	0.064565
	895	0.113681	0.070811	0.129273	0.059303	0.156805	0.077824	0.055572	0.057422	0.064629
	900	0.113575	0.070463	0.129157	0.059365	0.157332	0.079166	0.056288	0.058275	0.06546
	905	0.115017	0.069825	0.129042	0.059861	0.158385	0.080043	0.056809	0.058518	0.065523
	910	0.116086	0.070463	0.129909	0.059985	0.158754	0.080869	0.057851	0.05864	0.066098
	915	0.116406	0.069535	0.129331	0.060418	0.159755	0.082004	0.057916	0.059554	0.06629
	920	0.117635	0.069825	0.129735	0.060542	0.161229	0.083037	0.059023	0.05864	0.06629
	925	0.118009	0.070173	0.129909	0.060728	0.162756	0.083553	0.059804	0.059127	0.067248
	930	0.118864	0.069767	0.130371	0.061719	0.163968	0.084172	0.059934	0.058823	0.067185
	935	0.118543	0.069999	0.130949	0.060728	0.164916	0.086494	0.06052	0.058579	0.067248
	940	0.119451	0.070057	0.130833	0.061843	0.164705	0.086494	0.061822	0.059432	0.067376
	945	0.120359	0.069825	0.131354	0.062029	0.165337	0.087114	0.062474	0.060163	0.069101
	950	0.121321	0.070173	0.132741	0.062401	0.167233	0.088352	0.062929	0.05931	0.069293
	955	0.121748	0.069825	0.133203	0.062401	0.169129	0.088559	0.063515	0.059798	0.070379
	960	0.122603	0.06913	0.133145	0.062463	0.169181	0.088662	0.063971	0.059737	0.070571
	965	0.12255	0.068782	0.133665	0.063454	0.169866	0.090468	0.064687	0.059676	0.070826
	970	0.123244	0.06884	0.134937	0.063516	0.170867	0.091242	0.064622	0.059493	0.072168
	975	0.123351	0.070057	0.134995	0.065375	0.172183	0.091087	0.065859	0.059676	0.072168
	980	0.123565	0.069709	0.135168	0.064817	0.17371	0.091087	0.066185	0.060102	0.072423
	985	0.123672	0.070289	0.135862	0.06426	0.175132	0.091449	0.06599	0.059858	0.073318
	990	0.124473	0.071913	0.135804	0.064383	0.176712	0.09212	0.067487	0.060102	0.074851
	995	0.124153	0.073189	0.136035	0.06587	0.177292	0.092687	0.067748	0.060102	0.074723
	1000	0.124687	0.073479	0.137307	0.064941	0.178345	0.093048	0.067682	0.060833	0.076257
	1005	0.125381	0.074871	0.137133	0.064321	0.179767	0.093358	0.068138	0.060955	0.075362
	1010	0.126076	0.075045	0.13644	0.064941	0.180662	0.092945	0.068268	0.06126	0.076001
	1015	0.126343	0.075973	0.136151	0.065127	0.181241	0.093461	0.069115	0.06132	0.076384
	1020	0.126877	0.076379	0.137249	0.064879	0.181399	0.094287	0.069571	0.060833	0.077343
	1025	0.126557	0.077771	0.136787	0.066118	0.182979	0.094442	0.070612	0.061016	0.077854
	1030	0.126236	0.078061	0.136844	0.065251	0.184085	0.09439	0.071589	0.060772	0.079132
	1035	0.127465	0.078467	0.13696	0.065375	0.18477	0.094493	0.072175	0.060589	0.080282
	1040	0.128533	0.079105	0.137943	0.065189	0.184506	0.094029	0.072501	0.060711	0.079898
	1045	0.129068	0.079395	0.136902	0.064693	0.185454	0.094184	0.071915	0.06126	0.081048
	1050	0.129762	0.080554	0.137538	0.065561	0.185296	0.094081	0.072501	0.061016	0.082007
	1055	0.130937	0.079858	0.137307	0.064879	0.185507	0.09439	0.072175	0.06126	0.08239
	1060	0.131365	0.08125	0.138058	0.065065	0.186718	0.095061	0.071589	0.061442	0.083668
	1065	0.132914	0.082004	0.138116	0.065065	0.186771	0.094132	0.07211	0.061503	0.084945
	1070	0.133074	0.08241	0.138116	0.065623	0.187982	0.093977	0.072761	0.061503	0.086543
	1075	0.133448	0.082642	0.136729	0.065313	0.189035	0.093874	0.073738	0.061442	0.087373
	1080	0.135211	0.0827	0.137191	0.065808	0.189351	0.094803	0.074519	0.060955	0.087245
	1085	0.13612	0.083744	0.137885	0.065808	0.190089	0.094493	0.075365	0.061564	0.088779
	1090	0.136173	0.08415	0.136382	0.06649	0.190984	0.095887	0.075951	0.062295	0.089609
	1095	0.136226	0.083686	0.13644	0.067481	0.190247	0.095732	0.076212	0.062661	0.089481
	1100	0.137081	0.083396	0.136555	0.066614	0.191563	0.096145	0.076733	0.062965	0.089929
	1105	0.137562	0.083454	0.137076	0.066614	0.192406	0.095268	0.076277	0.063087	0.091206
	1110	0.138203	0.082642	0.13592	0.066676	0.19209	0.0947	0.077775	0.062722	0.09159
	1115	0.137615	0.083106	0.135053	0.066986	0.191142	0.093719	0.07784	0.062783	0.091973
	1120	0.138417	0.08444	0.13511	0.0668	0.192195	0.09439	0.077514	0.062112	0.09274
	1125	0.137615	0.082932	0.134475	0.066738	0.191037	0.093513	0.078361	0.062722	0.093634
	1130	0.136761	0.085078	0.133897	0.066242	0.192406	0.093719	0.07797	0.062478	0.094784
	1135	0.136333	0.086702	0.133723	0.067047	0.191985	0.093152	0.078556	0.062661	0.095104
	1140	0.1366	0.087282	0.133608	0.067047	0.192353	0.093771	0.078881	0.062234	0.096126
	1145	0.135425	0.08734	0.132856	0.067047	0.19288	0.093203	0.079207	0.0626	0.097276
	1150	0.136173	0.08705	0.13303	0.067481	0.193038	0.092687	0.079858	0.062722	0.097851
	1155	0.135318	0.087978	0.13303	0.067915	0.192511	0.092223	0.080314	0.063209	0.098362
	1160	0.135372	0.089602	0.132394	0.067729	0.193038	0.091655	0.079598	0.063514	0.098873
	1165	0.135051	0.091747	0.131932	0.067605	0.193354	0.091294	0.079272	0.062843	0.099704
	1170	0.134196	0.092907	0.132452	0.068349	0.194038	0.090984	0.079923	0.06327	0.100598
	1175	0.134089	0.094009	0.132683	0.06872	0.193775	0.090933	0.079402	0.0626	0.100534
	1180	0.132968	0.094647	0.132394	0.067791	0.193828	0.090933	0.080444	0.062661	0.101876
	1185	0.133181	0.095053	0.131758	0.068534	0.193775	0.090365	0.08116	0.063574	0.101876
	1190	0.132273	0.094763	0.130833	0.068349	0.193354	0.090571	0.081421	0.063453	0.101109
	1195	0.132113	0.096039	0.130487	0.068596	0.193986	0.091087	0.081551	0.064366	0.10194
	1200	0.133288	0.095923	0.129677	0.069092	0.194565	0.090984	0.081225	0.064549	0.101301
	1205	0.133448	0.094415	0.129677	0.06903	0.194354	0.091294	0.081095	0.064915	0.101429
	1210	0.131899	0.093429	0.129042	0.068906	0.194249	0.091449	0.081746	0.064488	0.10162
	1215	0.131899	0.093197	0.128521	0.068534	0.195092	0.091294	0.082332	0.064062	0.101748
	1220	0.131579	0.093139	0.12777	0.068906	0.195829	0.090365	0.081942	0.064366	0.102387
	1225	0.130831	0.093487	0.127943	0.067853	0.196672	0.0899	0.081486	0.064001	0.102195
	1230	0.131258	0.093139	0.128001	0.06841	0.196408	0.089539	0.081551	0.064427	0.102387
	1235	0.130937	0.092095	0.127828	0.068782	0.196882	0.089384	0.080835	0.064305	0.102451
	1240	0.129228	0.092733	0.126961	0.06965	0.195882	0.088662	0.081356	0.065463	0.102323
	1245	0.1288	0.092327	0.126672	0.069773	0.196198	0.088352	0.081811	0.064366	0.10309
	1250	0.127465	0.092907	0.125747	0.069712	0.196145	0.087526	0.080965	0.064976	0.101812
	1255	0.127091	0.092675	0.125053	0.070083	0.196724	0.087578	0.081421	0.06461	0.102131
	1260	0.126717	0.093429	0.124186	0.068658	0.196461	0.088197	0.081942	0.064427	0.102451
	1265	0.125916	0.094995	0.124591	0.06965	0.196356	0.087578	0.0809	0.064488	0.102515
	1270	0.126236	0.094531	0.12436	0.06903	0.196777	0.088043	0.082267	0.064671	0.101365
	1275	0.125435	0.095111	0.123435	0.068658	0.197514	0.087114	0.082202	0.065463	0.100726
	1280	0.123458	0.096793	0.122742	0.068349	0.197567	0.086185	0.081616	0.065889	0.101301
	1285	0.123298	0.097141	0.121932	0.068349	0.198304	0.085927	0.08103	0.065219	0.100215
	1290	0.122283	0.097605	0.12095	0.068658	0.198778	0.08603	0.081356	0.066072	0.10047
	1295	0.121321	0.097199	0.120603	0.068534	0.198568	0.08603	0.080184	0.066072	0.100215
	1300	0.121107	0.097431	0.120372	0.068287	0.199305	0.086236	0.079988	0.065828	0.100406
	1305	0.120146	0.097547	0.119678	0.069154	0.199358	0.085256	0.080509	0.066072	0.099704
	1310	0.120306	0.097257	0.118407	0.068782	0.200832	0.084172	0.080249	0.066377	0.09964
	1315	0.119985	0.097083	0.118522	0.069216	0.198989	0.085049	0.080509	0.067047	0.098873
	1320	0.118596	0.096271	0.11754	0.068349	0.2002	0.08412	0.079793	0.067839	0.098873
	1325	0.117154	0.096561	0.11673	0.06903	0.199252	0.083037	0.080249	0.067169	0.098106
	1330	0.11694	0.097547	0.116326	0.067977	0.198462	0.082366	0.079663	0.067047	0.098106
	1335	0.115818	0.098649	0.11621	0.06841	0.198726	0.081076	0.078751	0.067656	0.097467
	1340	0.114803	0.099287	0.115517	0.06841	0.197567	0.081334	0.078816	0.067351	0.096445
	1345	0.114269	0.099635	0.113956	0.068782	0.19683	0.079734	0.0781	0.068082	0.096062
	1350	0.113735	0.098707	0.113956	0.068968	0.19683	0.079424	0.078295	0.068874	0.094848
	1355	0.112827	0.098881	0.113494	0.070579	0.196988	0.078908	0.078361	0.069423	0.095934
	1360	0.112025	0.099171	0.113494	0.069835	0.197409	0.078134	0.078035	0.069423	0.094593
	1365	0.110957	0.101838	0.112742	0.069526	0.197672	0.07705	0.078035	0.069179	0.094465
	1370	0.109514	0.103172	0.112569	0.069402	0.198568	0.076844	0.077579	0.068996	0.093762
	1375	0.10898	0.104912	0.112107	0.068968	0.197936	0.076121	0.07823	0.069362	0.092995
	1380	0.107751	0.105666	0.111586	0.069092	0.196619	0.076173	0.077384	0.068753	0.092868
	1385	0.10711	0.105318	0.111529	0.068225	0.196619	0.076121	0.077449	0.069666	0.092165
	1390	0.105721	0.104564	0.111008	0.067605	0.197356	0.075502	0.077384	0.069179	0.090887
	1395	0.104492	0.105434	0.110719	0.068039	0.197409	0.075295	0.077384	0.069605	0.090823
	1400	0.104599	0.104448	0.109621	0.068658	0.196356	0.073592	0.077254	0.070885	0.089993
	1405	0.102409	0.1041	0.109101	0.068039	0.195724	0.073696	0.076863	0.071128	0.088779
	1410	0.102035	0.103056	0.108465	0.067915	0.196461	0.07318	0.077123	0.070336	0.087948
	1415	0.101287	0.101954	0.108523	0.067481	0.196777	0.07287	0.076863	0.070215	0.087245
	1420	0.100379	0.101954	0.107945	0.067419	0.195882	0.072509	0.076603	0.070946	0.087054
	1425	0.100325	0.100331	0.106962	0.067481	0.195513	0.071993	0.076863	0.071128	0.085584
	1430	0.09915	0.099635	0.106789	0.066862	0.194776	0.071528	0.076537	0.070824	0.08552
	1435	0.097494	0.100853	0.104535	0.067481	0.195144	0.071167	0.076017	0.070824	0.085776
	1440	0.096746	0.101838	0.103841	0.067295	0.193933	0.070083	0.075496	0.071677	0.08469
	1445	0.096372	0.102824	0.103552	0.067791	0.193723	0.07029	0.076407	0.07259	0.085329
	1450	0.09525	0.103926	0.102628	0.067605	0.193091	0.069722	0.075821	0.072103	0.08469
	1455	0.095838	0.102824	0.102628	0.067047	0.192827	0.069103	0.075756	0.07259	0.084562
	1460	0.094823	0.103578	0.101183	0.067481	0.192722	0.068586	0.074649	0.072712	0.08437
	1465	0.093968	0.105202	0.101876	0.068101	0.191827	0.068277	0.074975	0.073321	0.084498
	1470	0.093327	0.106826	0.100951	0.067481	0.192037	0.067193	0.074519	0.073139	0.084307
	1475	0.09354	0.107	0.099969	0.067481	0.191195	0.067658	0.07504	0.072712	0.083157
	1480	0.092793	0.108334	0.099622	0.067977	0.189931	0.067038	0.074975	0.073321	0.083284
	1485	0.092472	0.107754	0.099044	0.067047	0.19051	0.067296	0.074649	0.073748	0.083029
	1490	0.092419	0.10787	0.098408	0.066428	0.190984	0.066058	0.074649	0.073748	0.081943
	1495	0.092312	0.105144	0.097079	0.066986	0.1913	0.066522	0.074324	0.074113	0.082007
	1500	0.09119	0.10381	0.096616	0.067481	0.190457	0.06709	0.074193	0.074296	0.081879
	1505	0.09103	0.102244	0.096443	0.066924	0.18972	0.066883	0.074193	0.074235	0.080793
	1510	0.090923	0.100215	0.095923	0.067109	0.18893	0.066161	0.074324	0.074844	0.081048
	1515	0.089801	0.098823	0.095287	0.067419	0.18793	0.067038	0.073412	0.074662	0.080346
	1520	0.089053	0.096909	0.094478	0.067605	0.187508	0.065645	0.073412	0.074662	0.079643
	1525	0.089587	0.096039	0.094882	0.067977	0.186455	0.065903	0.073412	0.075088	0.079771
	1530	0.08916	0.094357	0.094247	0.068039	0.186402	0.065077	0.073673	0.074783	0.079387
	1535	0.088519	0.092675	0.093149	0.067791	0.186666	0.064251	0.073021	0.07521	0.079451
	1540	0.087183	0.091167	0.092571	0.067915	0.18556	0.063787	0.072956	0.075454	0.078046
	1545	0.086435	0.091283	0.09101	0.068534	0.185191	0.063013	0.07224	0.076063	0.077982
	1550	0.085954	0.08995	0.09049	0.067667	0.183822	0.063787	0.072435	0.075575	0.077662
	1555	0.085473	0.090414	0.090663	0.068596	0.183295	0.063426	0.072045	0.075271	0.076512
	1560	0.084779	0.088906	0.09049	0.068782	0.18161	0.062755	0.071654	0.075027	0.075809
	1565	0.083604	0.08821	0.090259	0.069216	0.181873	0.0626	0.071589	0.07521	0.075682
	1570	0.083764	0.087166	0.088814	0.069278	0.180873	0.062394	0.071849	0.074783	0.075873
	1575	0.082428	0.086238	0.088814	0.06965	0.179135	0.062136	0.070938	0.074357	0.075298
	1580	0.082161	0.085948	0.088756	0.068534	0.179398	0.061465	0.07224	0.074113	0.075362
	1585	0.081894	0.085252	0.088236	0.068039	0.179029	0.060484	0.071459	0.075454	0.073829
	1590	0.081627	0.086006	0.088178	0.068163	0.177976	0.060174	0.071068	0.075393	0.07434
	1595	0.080719	0.084904	0.087369	0.067605	0.176344	0.059968	0.070743	0.075514	0.073573
	1600	0.07981	0.085716	0.086791	0.067729	0.176607	0.059607	0.070482	0.075332	0.073062
	1605	0.080078	0.085948	0.085866	0.067729	0.176502	0.058626	0.070417	0.075636	0.073637
	1610	0.080078	0.085774	0.085114	0.067729	0.176607	0.058265	0.070808	0.075332	0.072998
	1615	0.080024	0.0856	0.085403	0.067977	0.174553	0.05811	0.070026	0.076002	0.073126
	1620	0.079116	0.084672	0.086328	0.067295	0.173816	0.057697	0.069896	0.075332	0.072743
	1625	0.078475	0.08357	0.085866	0.067419	0.172552	0.057181	0.069636	0.075393	0.071912
	1630	0.078368	0.083628	0.086502	0.067543	0.171288	0.05651	0.069701	0.075941	0.07204
	1635	0.077139	0.083454	0.086733	0.067791	0.17034	0.056717	0.06944	0.075454	0.071721
	1640	0.076872	0.083106	0.086559	0.067605	0.169655	0.055994	0.069245	0.075941	0.071337
	1645	0.076178	0.082874	0.084999	0.067419	0.168813	0.055427	0.06918	0.07588	0.071082
	1650	0.07591	0.08212	0.083207	0.068225	0.168128	0.054962	0.06918	0.076002	0.070251
	1655	0.075002	0.082584	0.081704	0.067729	0.167759	0.054962	0.068659	0.076002	0.06974
	1660	0.074628	0.081482	0.0813	0.067605	0.166864	0.054136	0.068464	0.075697	0.070123
	1665	0.074308	0.081018	0.080144	0.066862	0.166706	0.054136	0.067682	0.075271	0.069996
	1670	0.073827	0.080844	0.079855	0.066614	0.166601	0.053982	0.067617	0.075575	0.069357
	1675	0.072812	0.0798	0.07893	0.066614	0.16639	0.053362	0.067422	0.07588	0.069676
	1680	0.072224	0.079279	0.077716	0.066862	0.165126	0.053207	0.06625	0.07588	0.06891
	1685	0.072331	0.079395	0.077601	0.066304	0.163704	0.052433	0.065404	0.074783	0.068526
	1690	0.072117	0.078293	0.077543	0.066304	0.163283	0.051969	0.065469	0.074723	0.068015
	1695	0.071797	0.077887	0.076618	0.066862	0.161334	0.051969	0.065208	0.075088	0.067632
	1700	0.07169	0.078061	0.07604	0.066614	0.160545	0.052072	0.065599	0.074235	0.066737

## Sheet: Fig. 2
	Fig. 2c										Fig. 2d
	time (s)	ΔF/F0
		A.thaliana (No-0)					S.lycopersicum				Max. value of ΔF/F0
		sample1	sample2	sample3	sample4	sample5	sample1	sample2	sample3			A.thaliana (No-0)	S.lycopersicum
	0	-0.01286	-0.01012	0.008903	0.005511	0.00411	0.012029	0.002836	-0.00499		sample1	0.453888	1.14751
	2	-0.00551	-0.00557	0.016351	0.005743	0.003468	0.008793	0.003768	0.004688		sample2	0.295593	0.529543
	4	-0.00404	-0.00349	0.011385	0.005278	0.00289	0.001784	0.003593	-0.0005		sample3	0.39019	0.712735
	6	-0.00356	-0.00129	0.007921	0.005201	0.002119	-0.00382	-0.00206	0.00271		sample4	0.039459
	8	-0.00477	-0.00057	0.004486	0.006286	0.001349	-0.00805	-0.00177	-0.0013		sample5	0.147068
	10	-0.00231	0.000867	-0.00031	0.005666	-0.00109	-0.01073	-0.00637	-0.00061		Average	0.26524	0.796597
	12	-0.0011	0.001666	-0.00518	0.003341	-0.00527	-0.0144	-0.00544	-0.00194		SE	0.0765061	0.183255
	14	0.002352	0.001027	-0.00657	0.006053	-0.00173	-0.01634	-0.00655	-0.00339
	16	0.003822	0.002466	-0.0077	0.004968	-0.00257	-0.0168	-0.00806	-0.00194		Two-tailed Student's t test
	18	0.007528	0.002426	-0.00957	0.005123	-0.00328	-0.01789	-0.00829	-0.00569		p value	0.0196
	20	0.007592	0.002466	-0.01081	0.004968	-0.0061	-0.0183	-0.01033	-0.00472
	22	0.008583	0.002306	-0.00882	0.004736	-0.0045	-0.01669	-0.00905	-0.0089
	24	0.013184	0.003345	-0.00747	0.005046	-0.0045	-0.01766	-0.01208	-0.00574
	26	0.013855	0.000108	-0.007	0.005511	-0.0052	-0.01695	-0.00684	-0.00986
	28	0.01213	0.003185	-0.00706	0.005123	-0.00173	-0.01555	-0.01022	-0.0066
	30	0.013631	0.003385	-0.00458	0.004891	-0.00225	-0.01511	-0.00777	-0.00884
	32	0.014462	0.003305	-0.00221	0.004813	-0.00392	-0.01364	-0.00835	-0.00558
	34	0.014239	0.002705	0.0003	0.004968	-0.00122	-0.01188	-0.00812	-0.0067
	36	0.016284	0.004024	0.002119	0.004658	-0.00225	-0.00974	-0.00602	-0.00644
	38	0.016571	0.004544	0.002956	0.005278	-0.00552	-0.00856	-0.00783	-0.00526
	40	0.017721	0.005863	0.004602	0.005356	-0.0034	-0.0068	-0.00526	-0.00644
	42	0.017306	0.005623	0.005814	0.004503	-0.00225	-0.0052	-0.00789	-0.0044
	44	0.017817	0.006502	0.007575	0.005511	-0.00225	-0.00352	-0.00241	-0.00702
	46	0.017594	0.006782	0.008672	0.004581	-0.00193	-0.00168	-0.00392	-0.00339
	48	0.018201	0.004983	0.009855	0.004736	-0.00148	0.000433	-0.00153	-0.00718
	50	0.014782	0.003585	0.011385	0.004581	-0.00116	0.000612	-0.0013	-0.00189
	52	0.015453	0.003625	0.011559	0.004193	-0.00116	0.001937	-0.00107	-0.00467
	54	0.020469	0.005423	0.009596	0.004426	-0.00167	0.002039	0.001437	-0.00168
	56	0.020533	0.007301	0.009711	0.003728	-0.00161	0.003874	-0.00025	-0.00275
	58	0.020118	0.00834	0.011905	0.004038	-0.00077	0.005403	0.002544	-0.00248
	60	0.020438	0.005263	0.011097	0.003883	-0.00083	0.008665	-0.00025	-0.00152
	62	0.020214	-0.00309	0.011414	0.003496	-0.00103	0.009838	0.002603	-0.00355
	64	0.019735	-0.00365	0.011732	0.003496	-0.00103	0.010169	0.004001	-0.00146
	66	0.020725	-0.00361	0.010375	0.003341	-0.00051	0.011086	0.003535	-0.00494
	68	0.018361	-0.00357	0.010722	0.003341	-0.00083	0.011214	0.004293	-0.00221
	70	0.015581	-0.00213	0.011126	0.003263	-0.00083	0.00994	0.003768	-0.0066
	72	0.013504	-0.00061	0.011703	0.003263	-0.00077	0.010832	0.005691	-0.00221
	74	0.014239	-0.00029	0.010462	0.003651	-0.00083	0.012565	0.001496	-0.00515
	76	0.011938	-0.00025	0.009942	0.003496	-0.00122	0.011443	0.006041	-0.00242
	78	0.010819	0.000268	0.010664	0.003108	-0.00083	0.011877	0.002894	-0.00269
	80	0.012193	0.001227	0.010895	0.002798	-0.00116	0.01282	0.006507	-0.00264
	82	0.012577	0.001786	0.0128	0.002643	-0.00141	0.013355	0.006507	-0.00178
	84	0.011554	0.002905	0.012194	0.002798	-0.00141	0.013813	0.006099	-0.00291
	86	0.012769	0.003585	0.013868	0.002566	-0.00128	0.014017	0.007381	-0.0013
	88	0.002671	0.004144	0.012107	0.003031	-0.00103	0.013253	0.004759	-0.00515
	90	-0.00033	0.005023	0.014445	0.002488	-0.00096	0.013763	0.007323	-0.00189
	92	0.000147	0.005343	0.014763	0.002023	-0.00116	0.013635	0.004176	-0.00585
	94	0.000562	0.005663	0.014734	0.002488	-0.00167	0.015317	0.007264	-0.00178
	96	0.000978	0.006662	0.014936	0.002488	-0.00116	0.013763	0.00709	-0.00408
	98	0.001968	0.006981	0.014445	0.002721	-0.00135	0.013813	0.007381	-0.00135
	100	0.007113	0.006502	0.015542	0.002566	-0.0018	0.013788	0.008721	-0.00173
	102	0.005323	0.007221	0.015456	0.002566	-0.00173	0.013304	0.007847	-0.00258
	104	0.005579	0.0081	0.014099	0.002488	-0.00186	0.010322	0.009537	-0.00119
	106	0.007784	0.007821	0.014532	0.00241	-0.00167	0.009557	0.00639	-0.00285
	108	0.007145	0.007501	0.015052	0.002643	-0.00186	0.011571	0.009071	-0.00034
	110	0.006154	0.00866	0.015485	0.001945	-0.00135	0.011545	0.00639	-0.00435
	112	0.005835	0.009459	0.015716	0.002023	-0.00231	0.011749	0.010644	-0.00135
	114	0.009733	0.010139	0.015514	0.001945	-0.00199	0.012055	0.010469	-0.00435
	116	0.009893	0.010298	0.014907	0.002178	-0.00257	0.014323	0.009828	-0.0013
	118	0.011011	0.010858	0.014099	0.00241	-0.00263	0.016821	0.011984	-0.0036
	120	0.011906	0.011218	0.014734	0.001945	-0.00257	0.017433	0.009595	-0.00061
	122	0.012257	0.011777	0.013753	0.000473	-0.00263	0.018732	0.011984	0.000143
	124	0.012193	0.012496	0.013897	0.00117	-0.00206	0.019369	0.008488	-0.00055
	126	0.012481	0.012856	0.014272	0.00117	-0.00295	0.020083	0.012276	0.00148
	128	0.013855	0.013695	0.013435	0.001713	-0.00289	0.02044	0.014024	-0.00039
	130	0.014239	0.014215	0.012771	0.001325	-0.00257	0.022147	0.013266	0.002656
	132	0.013983	0.013735	0.013233	0.001248	-0.00295	0.020389	0.01484	-0.00087
	134	0.015069	0.015294	0.013002	0.001558	-0.00315	0.021842	0.013674	0.00426
	136	0.013791	0.015933	0.013955	0.001325	-0.00353	0.024161	0.016704	0.000838
	138	0.01705	0.016333	0.016206	0.001325	-0.00353	0.02439	0.013208	0.005704
	140	0.017753	0.017652	0.016524	0.000628	-0.00372	0.028519	0.017928	0.005009
	142	0.016795	0.018691	0.017534	0.001093	-0.00315	0.031756	0.016937	0.008325
	144	0.016092	0.020449	0.017188	0.001403	-0.0034	0.035273	0.020026	0.008646
	146	0.016252	0.019969	0.015167	0.00117	-0.0036	0.039478	0.021075	0.010089
	148	0.015964	0.021368	0.015456	0.00117	-0.00328	0.042154	0.020841	0.013298
	150	0.016411	0.022127	0.016264	0.000473	-0.00334	0.044983	0.023289	0.013298
	152	0.01737	0.022367	0.017996	0.000783	-0.00347	0.048245	0.021366	0.017416
	154	0.023313	0.022927	0.01765	0.00117	-0.0036	0.053062	0.026668	0.016026
	156	0.024879	0.024165	0.018169	0.00024	-0.00321	0.057318	0.024629	0.021694
	158	0.025582	0.025764	0.018112	0.001325	-0.00218	0.058669	0.030281	0.020197
	160	0.026541	0.026803	0.0184	0.000783	-0.00372	0.0616	0.031388	0.027737
	162	0.027467	0.027762	0.01866	0.000473	-0.00347	0.066978	0.032088	0.027951
	164	0.029001	0.027882	0.01687	0.00055	-0.00372	0.0734	0.0364	0.034048
	166	0.030375	0.027962	0.016206	0.000628	-0.00315	0.078141	0.036167	0.037631
	168	0.031398	0.029001	0.01612	0.000783	-0.00328	0.083365	0.039138	0.043299
	170	0.032612	0.03052	0.016899	0.000473	-0.00353	0.090756	0.038264	0.048594
	172	0.033251	0.032118	0.016149	0.001248	-0.00328	0.098529	0.043625	0.050572
	174	0.034881	0.033197	0.016293	0.000705	-0.00372	0.106456	0.044266	0.057524
	176	0.037149	0.033677	0.016986	0.00086	-0.00366	0.115784	0.049336	0.058433
	178	0.03929	0.034036	0.016351	0.001015	-0.00411	0.126029	0.0519	0.065974
	180	0.040952	0.036034	0.016813	0.001015	-0.00366	0.139154	0.053823	0.065493
	182	0.0437	0.036714	0.016495	0.00055	-0.00353	0.153146	0.058776	0.0756
	184	0.045489	0.037393	0.016928	0.002178	-0.00366	0.165736	0.058193	0.075386
	186	0.047087	0.038752	0.017303	8.53e-05	-0.00366	0.17639	0.06437	0.085226
	188	0.049483	0.04043	0.017534	0.001248	-0.00398	0.187374	0.065069	0.089665
	190	0.052199	0.041589	0.017188	-0.00131	-0.00347	0.198588	0.071362	0.096296
	192	0.053957	0.043428	0.016813	0.001093	-0.00392	0.210898	0.073751	0.102232
	194	0.05581	0.042748	0.017332	-0.00015	-0.0036	0.224023	0.078762	0.106243
	196	0.057823	0.042948	0.018256	0.00179	-0.00405	0.235721	0.082841	0.114478
	198	0.060987	0.045266	0.01791	-0.00022	-0.00392	0.250121	0.084764	0.11742
	200	0.062329	0.047144	0.01765	0.00055	-0.00347	0.265234	0.089659	0.12635
	202	0.064693	0.048982	0.019295	0.000473	-0.00424	0.27971	0.090416	0.126671
	204	0.066738	0.0511	0.020075	0.001248	-0.00424	0.294747	0.099798	0.138543
	206	0.069422	0.053418	0.020017	0.000628	-0.00385	0.30958	0.099798	0.139613
	208	0.072394	0.054178	0.020392	0.00086	-0.00385	0.324541	0.106732	0.150469
	210	0.074918	0.055576	0.020883	0.000705	-0.00392	0.338813	0.111743	0.154266
	212	0.076644	0.057414	0.021143	0.000783	-0.00372	0.353901	0.116405	0.164106
	214	0.078625	0.058893	0.021287	0.000318	-0.0043	0.369804	0.120484	0.170737
	216	0.081277	0.061091	0.021634	0.00086	-0.00437	0.384892	0.12229	0.177315
	218	0.084249	0.06249	0.020623	0.000705	-0.00372	0.404134	0.130215	0.184267
	220	0.087157	0.064008	0.021114	0.00086	-0.00398	0.421235	0.129574	0.188492
	222	0.088626	0.066686	0.02172	0.000628	-0.00417	0.43747	0.138898	0.197208
	224	0.092237	0.069124	0.02198	0.001015	-0.00392	0.455998	0.141287	0.199348
	226	0.094474	0.070362	0.022557	0.00117	-0.00379	0.470755	0.149852	0.211166
	228	0.098404	0.071322	0.022124	0.000783	-0.00321	0.487525	0.155155	0.21138
	230	0.10144	0.07332	0.023481	0.00117	-0.00398	0.503708	0.157486	0.22507
	232	0.105498	0.075118	0.023914	0.000395	-0.00411	0.522619	0.16477	0.226942
	234	0.110323	0.076996	0.024925	0.000705	-0.0034	0.5321	0.165469	0.237959
	236	0.112847	0.078155	0.025329	0.00024	-0.00405	0.547952	0.174792	0.242772
	238	0.115563	0.080953	0.024203	0.00055	-0.0036	0.563422	0.175025	0.251061
	240	0.119334	0.081992	0.024261	0.00117	-0.00347	0.575069	0.187495	0.259671
	242	0.122178	0.084389	0.023539	0.000783	-0.00398	0.585723	0.191166	0.266248
	244	0.125309	0.085988	0.024896	0.000705	-0.0036	0.600709	0.196003	0.27411
	246	0.128888	0.088346	0.02631	0.001558	-0.00353	0.614828	0.200956	0.276944
	248	0.132211	0.090464	0.025386	0.00086	-0.00353	0.635064	0.20451	0.28673
	250	0.135279	0.092382	0.02605	0.000705	-0.00353	0.653592	0.214533	0.287105
	252	0.137196	0.093141	0.026628	0.001015	-0.00392	0.670209	0.21261	0.299565
	254	0.140359	0.0941	0.027436	0.000938	-0.00385	0.686138	0.223623	0.299565
	256	0.14512	0.096938	0.025906	0.000395	-0.00353	0.704488	0.224613	0.314592
	258	0.147325	0.098216	0.024087	0.000473	-0.0034	0.721589	0.232713	0.317159
	260	0.150361	0.100574	0.026195	0.00024	-0.00417	0.735403	0.237957	0.330475
	262	0.150169	0.101773	0.025213	0.001093	-0.00379	0.749497	0.240113	0.337481
	264	0.153684	0.102333	0.027927	0.000318	-0.00417	0.767464	0.245707	0.346519
	266	0.157199	0.103811	0.028706	-0.0003	-0.0034	0.783113	0.247397	0.355556
	268	0.159947	0.106848	0.028302	0.00086	-0.00347	0.797895	0.256604	0.361706
	270	0.162727	0.108767	0.028793	0.001015	-0.00353	0.8126	0.254215	0.373953
	272	0.165187	0.110685	0.028533	0.000318	-0.0036	0.826771	0.265578	0.377001
	274	0.168798	0.112683	0.02836	0.001015	-0.00347	0.837042	0.268025	0.390584
	276	0.172568	0.113682	0.029948	0.00024	-0.00353	0.854474	0.27764	0.390798
	278	0.174997	0.113882	0.030583	0.000318	-0.0036	0.869868	0.282301	0.407697
	280	0.178224	0.1154	0.031795	8.53e-05	-0.0036	0.882687	0.284049	0.408767
	282	0.181579	0.117199	0.029226	0.000318	-0.00334	0.897087	0.292848	0.424436
	284	0.184775	0.119357	0.028273	0.000163	-0.00366	0.910544	0.290051	0.428447
	286	0.187203	0.121115	0.028591	-0.00022	-0.0034	0.926625	0.300948	0.435452
	288	0.190622	0.123753	0.028302	0.000163	-0.00315	0.941305	0.305202	0.443313
	290	0.191836	0.125751	0.027436	0.00055	-0.00379	0.954431	0.310213	0.449463
	292	0.195192	0.123153	0.027609	-7e-05	-0.00347	0.967403	0.317846	0.459036
	294	0.197972	0.129148	0.029312	0.000783	-0.00372	0.988302	0.319128	0.462672
	296	0.199857	0.131785	0.028851	0.00024	-0.00328	1.00117	0.327053	0.473796
	298	0.203372	0.133104	0.028418	0.00024	-0.00289	1.01361	0.326703	0.473528
	300	0.20481	0.135702	0.029572	0.00055	-0.00289	1.02345	0.337833	0.488609
	302	0.209283	0.138419	0.028706	0.000163	-0.00379	1.0367	0.335269	0.486951
	304	0.214364	0.140977	0.029024	0.000473	-0.0034	1.05005	0.344359	0.501979
	306	0.217463	0.144254	0.029457	0.001093	-0.00328	1.05992	0.345408	0.501444
	308	0.218422	0.146172	0.029803	0.00086	-0.00328	1.06851	0.354382	0.514011
	310	0.218646	0.14837	0.029717	0.001015	-0.0036	1.07595	0.357936	0.519466
	312	0.220691	0.149888	0.030958	0.000705	-0.0034	1.09058	0.362132	0.525669
	314	0.222512	0.151407	0.032055	0.000395	-0.0036	1.1061	0.371164	0.535242
	316	0.222512	0.154044	0.033787	0.00055	-0.00321	1.10671	0.366327	0.536258
	318	0.224174	0.155803	0.034191	0.000783	-0.00334	1.12231	0.379322	0.546098
	320	0.22673	0.157281	0.036154	0.000783	-0.00334	1.13367	0.373669	0.547167
	322	0.22967	0.152566	0.03575	0.000783	-0.00295	1.13729	0.38445	0.553371
	324	0.231139	0.151926	0.034797	0.000938	-0.0027	1.14147	0.388179	0.551874
	326	0.233792	0.154724	0.03116	0.00117	-0.00295	1.14354	0.393074	0.562783
	328	0.236731	0.156043	0.033123	0.00086	-0.0034	1.14397	0.398784	0.556633
	330	0.239	0.15832	0.033152	0.00086	-0.00302	1.14667	0.398376	0.571232
	332	0.240981	0.15924	0.03295	0.000473	-0.00328	1.14576	0.406592	0.569307
	334	0.242834	0.162077	0.034047	0.000705	-0.00308	1.14751	0.403446	0.580056
	336	0.244847	0.164275	0.033729	0.000938	-0.0027	1.14647	0.41475	0.580752
	338	0.248043	0.167352	0.034076	0.001325	-0.00276	1.14634	0.413002	0.586367
	340	0.249481	0.16955	0.034307	0.001635	-0.00328	1.14346	0.421626	0.591608
	342	0.251909	0.172667	0.035144	0.001325	-0.00244	1.13964	0.423782	0.591608
	344	0.254561	0.174306	0.033816	0.00148	-0.00321	1.12743	0.426929	0.600592
	346	0.256638	0.177063	0.033354	0.001325	-0.00308	1.12672	0.431416	0.597704
	348	0.258108	0.178821	0.034855	0.001325	-0.00276	1.12685	0.429726	0.606795
	350	0.260473	0.18034	0.034913	0.001635	-0.00283	1.12371	0.438233	0.599362
	352	0.264211	0.184256	0.034278	0.001325	-0.00289	1.12751	0.432523	0.610057
	354	0.266672	0.187014	0.035115	0.00086	-0.00289	1.12162	0.443303	0.603907
	356	0.267982	0.188372	0.037973	0.000938	-0.00295	1.11905	0.441904	0.615084
	358	0.270986	0.190011	0.036876	0.000628	-0.00257	1.11971	0.447673	0.611287
	360	0.27351	0.192489	0.038319	0.001093	-0.00244	1.12075	0.451985	0.618026
	362	0.276354	0.193368	0.038637	0.00086	-0.00231	1.12014	0.451577	0.620593
	364	0.279805	0.194047	0.039387	0.001093	-0.00225	1.12063	0.457754	0.621181
	366	0.28431	0.195885	0.039301	0.00117	-0.00218	1.11928	0.45315	0.62594
	368	0.283639	0.197644	0.038868	0.001713	-0.00231	1.11685	0.462299	0.622197
	370	0.286515	0.199802	0.039618	0.001403	-0.00186	1.11443	0.456414	0.62717
	372	0.288816	0.201041	0.040167	0.001325	-0.00225	1.11285	0.466844	0.621395
	374	0.296357	0.202999	0.040802	0.00179	-0.00231	1.10801	0.468301	0.630486
	376	0.299201	0.205916	0.04034	0.002023	-0.00193	1.10403	0.469758	0.621929
	378	0.301118	0.205317	0.040224	0.001403	-0.00212	1.10559	0.475934	0.633748
	380	0.303802	0.204997	0.041091	0.001403	-0.00167	1.10355	0.470399	0.625459
	382	0.3054	0.204318	0.042563	0.001868	-0.00167	1.10024	0.477274	0.632465
	384	0.307508	0.203998	0.045103	0.00148	-0.00128	1.09731	0.472788	0.629256
	386	0.309649	0.204358	0.044122	0.001868	-0.00193	1.09262	0.482169	0.633106
	388	0.313228	0.205956	0.046142	0.001945	-0.00148	1.08943	0.479722	0.634764
	390	0.315816	0.208554	0.046518	0.002023	-0.00096	1.09348	0.484908	0.632411
	392	0.316136	0.213709	0.04392	0.002023	-0.00135	1.09216	0.487763	0.636208
	394	0.318628	0.216386	0.043948	0.001868	-0.00122	1.08902	0.484908	0.631342
	396	0.320226	0.218504	0.044988	0.001635	-0.00128	1.08627	0.490152	0.638454
	398	0.321025	0.219623	0.044641	0.002255	-0.00122	1.0867	0.485957	0.629309
	400	0.323102	0.222301	0.046373	0.00179	-0.00128	1.08693	0.494989	0.637812
	402	0.325275	0.22334	0.047499	0.001635	-0.00103	1.09279	0.486365	0.626368
	404	0.327128	0.225698	0.048105	0.0021	-0.00135	1.07982	0.497669	0.638401
	406	0.329556	0.229294	0.04874	0.002255	-0.00148	1.07299	0.49394	0.631074
	408	0.333071	0.231812	0.047528	0.001635	-0.00141	1.07049	0.499534	0.635727
	410	0.333487	0.23377	0.048423	0.00241	-0.00096	1.07108	0.502098	0.634015
	412	0.335819	0.234529	0.05053	0.002566	-0.0018	1.06932	0.498776	0.635566
	414	0.338216	0.235249	0.052984	0.002333	-0.00096	1.0682	0.503438	0.636155
	416	0.33927	0.236647	0.054543	0.0021	-0.00058	1.07363	0.499417	0.632304
	418	0.343041	0.238246	0.053619	0.0021	-0.00083	1.07541	0.504953	0.636208
	420	0.346684	0.238406	0.054225	0.00241	-0.0009	1.07549	0.498835	0.62963
	422	0.349847	0.240444	0.058065	0.002566	-0.00109	1.06445	0.506526	0.636101
	424	0.351572	0.240484	0.058613	0.003108	-0.0009	1.06038	0.505303	0.624496
	426	0.354288	0.240244	0.06023	0.003341	-0.00039	1.06716	0.509032	0.633802
	428	0.357548	0.241363	0.057054	0.003341	-0.00071	1.06298	0.511479	0.622411
	430	0.359082	0.243241	0.057343	0.002488	-0.00058	1.06366	0.507867	0.630432
	432	0.362053	0.243241	0.059999	0.002953	-0.00096	1.06267	0.511654	0.624603
	434	0.36397	0.243721	0.059739	0.003263	-0.00071	1.07052	0.506585	0.628989
	436	0.364418	0.24472	0.061731	0.003263	-0.00058	1.07332	0.51515	0.629042
	438	0.365472	0.24512	0.061731	0.002721	-0.00039	1.07353	0.506701	0.624924
	440	0.367358	0.247118	0.060576	0.003341	-0.00045	1.07228	0.513227	0.628561
	442	0.367262	0.247957	0.061558	0.003263	0.000128	1.07404	0.515034	0.620111
	444	0.369818	0.249635	0.063174	0.00241	-6.4e-05	1.07424	0.515442	0.625031
	446	0.370233	0.249875	0.064849	0.002953	-0.00026	1.07162	0.517015	0.614977
	448	0.370457	0.250914	0.066263	0.002488	0.000128	1.07585	0.513227	0.62332
	450	0.370777	0.250515	0.068428	0.002876	0.000257	1.07536	0.519462	0.612357
	452	0.372246	0.250554	0.068111	0.002255	-0.00045	1.07442	0.508799	0.621341
	454	0.373812	0.248396	0.067216	0.002721	0.00045	1.0603	0.519404	0.613159
	456	0.374675	0.253592	0.06889	0.002953	-0.00019	1.06071	0.516199	0.61963
	458	0.376656	0.253392	0.071373	0.003728	6.42e-05	1.05895	0.520103	0.615566
	460	0.377838	0.256269	0.073163	0.003573	0.00045	1.05987	0.521327	0.616207
	462	0.37803	0.259266	0.074317	0.003031	0	1.06043	0.519695	0.614924
	464	0.373876	0.259946	0.077464	0.003573	0.000321	1.06371	0.522201	0.611608
	466	0.378477	0.260785	0.078272	0.003883	0.001092	1.06491	0.516432	0.612945
	468	0.381289	0.263263	0.079543	0.003418	0.000642	1.06193	0.523017	0.607009
	470	0.382248	0.263582	0.081246	0.003961	0.000899	1.06532	0.516024	0.612892
	472	0.384868	0.264741	0.078705	0.004193	0.001092	1.06346	0.524007	0.602571
	474	0.386242	0.264342	0.080351	0.003883	0.001413	1.05556	0.521968	0.609202
	476	0.387712	0.266859	0.080639	0.003418	0.000899	1.05785	0.523308	0.597169
	478	0.388127	0.267339	0.081823	0.004038	0.00122	1.0552	0.525406	0.607384
	480	0.389917	0.268458	0.081967	0.004116	0.001284	1.06017	0.523774	0.596474
	482	0.3903	0.268937	0.086298	0.003883	0.001156	1.06384	0.529252	0.603533
	484	0.392537	0.270856	0.087452	0.003806	0.001541	1.06405	0.522726	0.597544
	486	0.394582	0.271015	0.088145	0.004426	0.001413	1.063	0.528902	0.599683
	488	0.396915	0.273054	0.088434	0.003806	0.001991	1.06779	0.51987	0.600431
	490	0.398097	0.273653	0.090685	0.004193	0.001606	1.06675	0.527329	0.597864
	492	0.399982	0.276211	0.09057	0.004116	0.001734	1.06815	0.526163	0.598239
	494	0.400557	0.27713	0.09311	0.004426	0.001798	1.06588	0.527795	0.595244
	496	0.402506	0.277729	0.096921	0.005046	0.001991	1.06932	0.529019	0.597757
	498	0.404232	0.279488	0.097874	0.005123	0.001798	1.06626	0.52494	0.58995
	500	0.405862	0.279887	0.099404	0.005046	0.001991	1.0671	0.526979	0.594068
	502	0.406852	0.280886	0.10027	0.004426	0.002119	1.06902	0.519462	0.583158
	504	0.408258	0.281366	0.102406	0.004736	0.002954	1.06927	0.525406	0.594014
	506	0.409632	0.283084	0.102031	0.005123	0.002633	1.07047	0.520803	0.584709
	508	0.411262	0.283604	0.103618	0.004891	0.00244	1.0603	0.52663	0.591768
	510	0.411837	0.284123	0.10333	0.005356	0.003147	1.06129	0.525814	0.588131
	512	0.413435	0.284163	0.104686	0.005278	0.002954	1.06234	0.52663	0.589896
	514	0.415192	0.285842	0.104888	0.005588	0.003275	1.06316	0.529543	0.590912
	516	0.416406	0.286801	0.106534	0.005511	0.003404	1.06723	0.523716	0.587543
	518	0.418036	0.280846	0.10792	0.005588	0.003404	1.06659	0.527562	0.589468
	520	0.418707	0.281166	0.109392	0.005356	0.003468	1.07172	0.518588	0.58273
	522	0.42056	0.282565	0.111239	0.005898	0.003532	1.07399	0.527096	0.587436
	524	0.422382	0.284243	0.111932	0.005898	0.003918	1.07411	0.521618	0.57888
	526	0.423724	0.284243	0.114704	0.006131	0.004239	1.07292	0.525231	0.586206
	528	0.424395	0.284283	0.11632	0.005666	0.004367	1.07332	0.524707	0.576848
	530	0.426312	0.290597	0.118803	0.005898	0.004046	1.07317	0.524707	0.584228
	532	0.428101	0.295353	0.119813	0.006518	0.00456	1.07363	0.525872	0.577169
	534	0.428485	0.295593	0.120593	0.006751	0.004303	1.07228	0.519929	0.585351
	536	0.429987	0.289798	0.122007	0.007138	0.004367	1.07284	0.525173	0.580056
	538	0.431329	0.288919	0.123739	0.006596	0.004496	1.07472	0.51719	0.581821
	540	0.432351	0.28776	0.125154	0.006441	0.004367	1.06728	0.524357	0.58257
	542	0.433885	0.286801	0.123335	0.006518	0.004496	1.0604	0.521618	0.579468
	544	0.43577	0.285922	0.12371	0.006828	0.004817	1.06163	0.523133	0.582035
	546	0.436761	0.285522	0.124201	0.006828	0.004367	1.05406	0.522318	0.575939
	548	0.438007	0.283324	0.127781	0.006596	0.004817	1.05732	0.519113	0.580484
	550	0.439093	0.281606	0.129426	0.007138	0.005009	1.05895	0.523425	0.570965
	552	0.439445	0.280127	0.130927	0.007061	0.005266	1.06259	0.515908	0.576741
	554	0.439157	0.280646	0.131938	0.006673	0.005652	1.06433	0.521968	0.569147
	556	0.441394	0.280367	0.133439	0.007216	0.005652	1.06545	0.51684	0.579842
	558	0.441682	0.282005	0.136441	0.006673	0.005523	1.06907	0.520861	0.572302
	560	0.442672	0.282685	0.137567	0.007138	0.006294	1.06937	0.521502	0.578238
	562	0.443918	0.281326	0.138231	0.007526	0.005908	1.07095	0.521677	0.576794
	564	0.444238	0.280646	0.137394	0.007293	0.006486	1.06945	0.522318	0.577382
	566	0.446475	0.279727	0.139443	0.006751	0.006101	1.07106	0.516024	0.57904
	568	0.447082	0.281446	0.140483	0.007293	0.006422	1.07154	0.520336	0.574709
	570	0.448104	0.282565	0.14158	0.007836	0.006358	1.07157	0.512295	0.578559
	572	0.44967	0.283244	0.142503	0.007371	0.006486	1.071	0.519229	0.573425
	574	0.449862	0.282804	0.143745	0.007371	0.006743	1.07279	0.514626	0.578719
	576	0.450597	0.285562	0.143369	0.007526	0.006486	1.07394	0.518472	0.570644
	578	0.451332	0.28736	0.143716	0.007526	0.00745	1.07544	0.52121	0.57888
	580	0.450597	0.28756	0.145044	0.008146	0.006294	1.07577	0.515908	0.569789
	582	0.451076	0.28756	0.1464	0.007991	0.006936	1.07427	0.517889	0.580003
	584	0.450852	0.28736	0.148075	0.008456	0.007064	1.07587	0.514043	0.574281
	586	0.450021	0.286401	0.149027	0.008379	0.007321	1.06716	0.519695	0.577864
	588	0.451523	0.28808	0.150846	0.008379	0.006679	1.06703	0.511363	0.578238
	590	0.451555	0.289438	0.151597	0.008921	0.007578	1.0667	0.519171	0.575725
	592	0.451236	0.288599	0.153386	0.008921	0.007899	1.06705	0.515966	0.579896
	594	0.450405	0.2878	0.157457	0.009619	0.007964	1.0679	0.517539	0.57642
	596	0.451172	0.288399	0.158727	0.009231	0.007899	1.06853	0.519521	0.581928
	598	0.452066	0.28732	0.158756	0.009309	0.008028	1.07014	0.515558	0.575511
	600	0.453568	0.28784	0.159939	0.009154	0.008156	1.06884	0.518297	0.584014
	602	0.453888	0.288279	0.160257	0.009696	0.009055	1.06219	0.509615	0.57289
	604	0.450213	0.289958	0.162162	0.010006	0.007899	1.05671	0.517539	0.581554
	606	0.443183	0.288679	0.162336	0.009774	0.008542	1.05722	0.511771	0.574013
	608	0.443854	0.289039	0.165193	0.010006	0.008413	1.05762	0.517365	0.582142
	610	0.443663	0.288519	0.165165	0.009774	0.009248	1.05857	0.518647	0.578399
	612	0.441138	0.28792	0.16733	0.010161	0.008542	1.06129	0.515908	0.583746
	614	0.442736	0.28776	0.167561	0.010239	0.00912	1.06869	0.517306	0.583907
	616	0.442225	0.28736	0.167416	0.010471	0.009248	1.06825	0.512878	0.584228
	618	0.442768	0.2872	0.168427	0.010781	0.008927	1.06639	0.5155	0.586153
	620	0.443247	0.2872	0.171718	0.010704	0.009762	1.06682	0.506818	0.58396
	622	0.443439	0.288199	0.173536	0.011091	0.009826	1.06626	0.515383	0.587329
	624	0.443279	0.286961	0.171631	0.011324	0.010211	1.0655	0.512703	0.582998
	626	0.444014	0.286641	0.173623	0.011711	0.009441	1.06265	0.515558	0.591714
	628	0.444461	0.286841	0.176596	0.007681	0.010083	1.06295	0.516724	0.583693
	630	0.444366	0.28716	0.17446	0.010936	0.009762	1.06349	0.515267	0.593105
	632	0.445037	0.286201	0.178444	0.011091	0.010597	1.06705	0.517306	0.584121
	634	0.444685	0.284603	0.178386	0.012099	0.010532	1.06486	0.512528	0.59241
	636	0.446922	0.282245	0.179685	0.011944	0.010597	1.06922	0.518588	0.589201
	638	0.446315	0.281166	0.182139	0.011711	0.011239	1.07309	0.511538	0.593372
	640	0.445484	0.281086	0.183669	0.012021	0.010661	1.07108	0.520453	0.594763
	642	0.446794	0.281925	0.18696	0.012487	0.011624	1.07184	0.51719	0.5938
	644	0.447114	0.281606	0.184968	0.012564	0.01111	1.07437	0.518996	0.596367
	646	0.447114	0.282445	0.187624	0.012487	0.011624	1.07674	0.521094	0.594602
	648	0.446475	0.282365	0.189385	0.012487	0.011817	1.07274	0.515558	0.598774
	650	0.446762	0.281646	0.191983	0.012642	0.01156	1.06476	0.521327	0.594335
	652	0.44689	0.280606	0.195216	0.012719	0.01201	1.06471	0.510897	0.60118
	654	0.446954	0.279488	0.19256	0.013184	0.012138	1.06784	0.519229	0.592089
	656	0.447146	0.278968	0.195851	0.012797	0.012331	1.06858	0.512062	0.603961
	658	0.448583	0.278009	0.200181	0.013417	0.012331	1.06749	0.518413	0.594495
	660	0.44836	0.277409	0.200239	0.013029	0.012588	1.07419	0.519929	0.603319
	662	0.449031	0.27665	0.202058	0.013572	0.013037	1.07213	0.518239	0.600645
	664	0.444653	0.27705	0.204136	0.013649	0.012909	1.07202	0.520278	0.605084
	666	0.433022	0.275691	0.204742	0.014037	0.013358	1.07228	0.516782	0.605084
	668	0.431137	0.274772	0.203155	0.013959	0.01323	1.07345	0.512353	0.604549
	670	0.430338	0.274892	0.205551	0.013959	0.013808	1.07126	0.503263	0.6084
	672	0.430913	0.274532	0.207947	0.013804	0.013872	1.06746	0.50909	0.604335
	674	0.430562	0.273493	0.209823	0.014657	0.013872	1.07144	0.504545	0.609148
	676	0.430338	0.272494	0.2117	0.014734	0.013872	1.06851	0.509615	0.603373
	678	0.430338	0.271575	0.211295	0.014579	0.014257	1.07916	0.505885	0.610485
	680	0.429028	0.271735	0.212768	0.014502	0.01445	1.07763	0.502156	0.601287
	682	0.420464	0.272014	0.212508	0.014889	0.014899	1.07982	0.502855	0.612197
	684	0.421455	0.271655	0.215626	0.014889	0.014835	1.07689	0.498602	0.605191
	686	0.42235	0.268937	0.216607	0.015277	0.015156	1.06759	0.503147	0.615459
	688	0.422893	0.268498	0.217444	0.015122	0.015285	1.07633	0.492483	0.610806
	690	0.421742	0.267419	0.217387	0.015277	0.016055	1.07898	0.500816	0.61578
	692	0.421263	0.265021	0.219176	0.015354	0.01567	1.08232	0.495805	0.618133
	694	0.421711	0.265261	0.221572	0.015122	0.016312	1.08227	0.5	0.61824
	696	0.421519	0.264501	0.221919	0.015354	0.016441	1.08558	0.500291	0.61963
	698	0.422605	0.263622	0.22137	0.015974	0.016826	1.08431	0.494581	0.619149
	700	0.421838	0.263263	0.222092	0.015664	0.017147	1.08375	0.496038	0.624443
	702	0.422925	0.260905	0.225123	0.016517	0.016955	1.0823	0.490968	0.619469
	704	0.423724	0.261185	0.22954	0.016672	0.01689	1.0827	0.494348	0.627812
	706	0.422765	0.259386	0.229598	0.016982	0.017468	1.08173	0.48584	0.618507
	708	0.423116	0.258547	0.230088	0.016982	0.017019	1.08375	0.495047	0.631181
	710	0.422605	0.258787	0.23182	0.01737	0.018046	1.07659	0.490852	0.622357
	712	0.423851	0.258467	0.234505	0.017292	0.01856	1.07251	0.494406	0.633748
	714	0.422893	0.258467	0.235689	0.017757	0.018303	1.06527	0.496038	0.628668
	716	0.422669	0.257748	0.235198	0.016982	0.018881	1.06675	0.493998	0.634871
	718	0.423244	0.257628	0.237161	0.017912	0.018881	1.05994	0.496329	0.635727
	720	0.423596	0.257628	0.237334	0.017912	0.019267	1.0628	0.490502	0.635459
	722	0.423436	0.256749	0.241318	0.017912	0.018753	1.06527	0.497261	0.63824
	724	0.423564	0.256509	0.242299	0.01768	0.019202	1.06499	0.488404	0.635673
	726	0.423979	0.25579	0.245388	0.018222	0.01978	1.06866	0.497145	0.639577
	728	0.422222	0.254751	0.245129	0.018377	0.019716	1.06754	0.493998	0.635834
	730	0.422286	0.253552	0.246803	0.01892	0.019716	1.06764	0.498718	0.642411
	732	0.422382	0.253112	0.247323	0.018455	0.019973	1.06881	0.499709	0.634497
	734	0.422989	0.252952	0.249141	0.018765	0.019909	1.06935	0.493649	0.645353
	736	0.421902	0.252992	0.249747	0.018842	0.020487	1.06422	0.498485	0.635245
	738	0.421742	0.251154	0.25223	0.019307	0.020936	1.06491	0.49225	0.64685
	740	0.420624	0.250674	0.253904	0.019617	0.021322	1.06784	0.500699	0.639738
	742	0.419154	0.248996	0.256791	0.019617	0.021386	1.06728	0.493415	0.647385
	744	0.417972	0.248436	0.257311	0.01985	0.021322	1.07167	0.498368	0.646583
	746	0.421231	0.248317	0.260053	0.019462	0.021707	1.07256	0.496679	0.65054
	748	0.421679	0.247637	0.262334	0.019772	0.021386	1.07246	0.49697	0.651128
	750	0.422062	0.246159	0.263113	0.020625	0.022157	1.07781	0.501049	0.650273
	752	0.421263	0.246598	0.264239	0.020702	0.021771	1.07521	0.496212	0.654925
	754	0.420528	0.246318	0.26548	0.02078	0.022349	1.0682	0.501224	0.648775
	756	0.420145	0.245999	0.269435	0.02078	0.023056	1.06914	0.493357	0.655407
	758	0.419474	0.245319	0.270099	0.021167	0.022863	1.07098	0.501398	0.647118
	760	0.419506	0.245999	0.272235	0.021477	0.023441	1.07235	0.492891	0.65899
	762	0.420017	0.2442	0.272207	0.021245	0.023634	1.07174	0.50134	0.64669
	764	0.418579	0.243481	0.273275	0.021477	0.023569	1.07027	0.500058	0.660113
	766	0.418483	0.243561	0.271802	0.022175	0.024147	1.06726	0.501865	0.653535
	768	0.418931	0.241843	0.274112	0.022485	0.023891	1.06909	0.502214	0.663
	770	0.4181	0.241763	0.274603	0.023028	0.024404	1.05365	0.49965	0.659792
	772	0.418355	0.241163	0.276912	0.023028	0.024918	1.05487	0.504195	0.665888
	774	0.417876	0.240764	0.279308	0.02326	0.024404	1.0564	0.495921	0.666316
	776	0.417013	0.239165	0.280001	0.023028	0.025239	1.05668	0.504312	0.664391
	778	0.416183	0.239325	0.281848	0.023338	0.025368	1.0552	0.497145	0.666583
	780	0.41516	0.239445	0.284851	0.023803	0.025881	1.06025	0.504254	0.66407
	782	0.415384	0.240204	0.285572	0.023493	0.025881	1.05915	0.501282	0.669043
	784	0.415352	0.239725	0.286352	0.02357	0.02601	1.06242	0.502214	0.661664
	786	0.415671	0.239525	0.287968	0.023958	0.026781	1.06343	0.503613	0.669739
	788	0.414553	0.238646	0.28843	0.024268	0.026331	1.05923	0.500233	0.66038
	790	0.414393	0.238246	0.288373	0.024268	0.02723	1.059	0.503496	0.671771
	792	0.413083	0.231492	0.288921	0.024965	0.027359	1.05989	0.496445	0.662573
	794	0.412891	0.229334	0.288517	0.025353	0.027615	1.05938	0.503846	0.673803
	796	0.412029	0.228655	0.289556	0.024888	0.027872	1.06038	0.498252	0.669953
	798	0.411837	0.228375	0.291461	0.024888	0.027487	1.06094	0.504429	0.678295
	800	0.411517	0.227496	0.294435	0.025275	0.028065	1.05872	0.504254	0.676103
	802	0.410207	0.224739	0.296715	0.026128	0.028643	1.05964	0.502972	0.678349
	804	0.41123	0.223779	0.29559	0.02605	0.029028	1.05783	0.505419	0.678937
	806	0.408769	0.22302	0.296744	0.02574	0.029542	1.05994	0.50338	0.678242
	808	0.407971	0.22274	0.297726	0.025818	0.029799	1.05885	0.505944	0.683162
	810	0.407012	0.221542	0.297408	0.025663	0.029542	1.04881	0.499126	0.680274
	812	0.405191	0.221342	0.299429	0.025895	0.029927	1.05	0.505361	0.685568
	814	0.403976	0.221262	0.304856	0.026593	0.030184	1.05342	0.500932	0.677546
	816	0.403401	0.220862	0.307252	0.025895	0.031148	1.05357	0.505419	0.686638
	818	0.403177	0.219943	0.308234	0.02636	0.030891	1.06305	0.505944	0.676316
	820	0.40305	0.219384	0.306877	0.026903	0.031597	1.06017	0.504603	0.687707
	822	0.401644	0.219983	0.307021	0.027058	0.031533	1.05676	0.507867	0.677867
	824	0.402922	0.219064	0.307223	0.027213	0.031726	1.05541	0.502447	0.689205
	826	0.401931	0.218584	0.308927	0.027833	0.032561	1.05431	0.505128	0.683857
	828	0.40126	0.218904	0.309331	0.028066	0.032882	1.05174	0.498368	0.691772
	830	0.399599	0.217905	0.311553	0.027988	0.032946	1.04903	0.505536	0.691451
	832	0.400621	0.217266	0.312708	0.027833	0.033267	1.05222	0.500466	0.694445
	834	0.399055	0.216986	0.312044	0.028221	0.034166	1.05329	0.505944	0.696157
	836	0.398864	0.215907	0.313401	0.027833	0.033588	1.04888	0.506526	0.693643
	838	0.398193	0.215307	0.316143	0.028608	0.034166	1.04215	0.505711	0.697333
	840	0.397905	0.213469	0.316548	0.028376	0.034744	1.04751	0.509906	0.691076
	842	0.396627	0.213629	0.319348	0.028763	0.034744	1.04603	0.503321	0.697333
	844	0.395093	0.214548	0.319463	0.029538	0.035001	1.04442	0.508158	0.687493
	846	0.395796	0.213949	0.32134	0.029538	0.035515	1.04534	0.499709	0.698884
	848	0.393783	0.214029	0.321224	0.029693	0.036221	1.04154	0.508449	0.687279
	850	0.394518	0.213229	0.322927	0.029383	0.035964	1.03912	0.502214	0.6999
	852	0.392761	0.211831	0.321802	0.029926	0.036542	1.04534	0.510838	0.691985
	854	0.392377	0.211311	0.323765	0.030081	0.036863	1.04557	0.511596	0.701451
	856	0.392281	0.211791	0.325006	0.030158	0.036992	1.04542	0.510139	0.697708
	858	0.392441	0.211391	0.325266	0.030158	0.038405	1.04608	0.512004	0.703644
	860	0.392153	0.211271	0.325526	0.030313	0.037827	1.04378	0.506526	0.702307
	862	0.391035	0.210991	0.327604	0.030468	0.038854	1.04062	0.511071	0.701184
	864	0.390843	0.211151	0.326392	0.030856	0.03879	1.04483	0.502914	0.704018
	866	0.390684	0.210232	0.328124	0.031166	0.039368	1.04368	0.511538	0.700221
	868	0.3903	0.209673	0.330953	0.030856	0.039304	1.0456	0.506818	0.705141
	870	0.389342	0.209193	0.332512	0.030933	0.039946	1.04799	0.509848	0.698991
	872	0.388031	0.208753	0.333897	0.031321	0.040074	1.04593	0.509265	0.706211
	874	0.386753	0.208554	0.33306	0.032019	0.041166	1.04766	0.507109	0.696745
	876	0.385252	0.209673	0.334879	0.031864	0.040909	1.04621	0.509731	0.707066
	878	0.384964	0.209033	0.330751	0.032019	0.041616	1.04631	0.503147	0.696798
	880	0.38605	0.208434	0.331241	0.032251	0.041808	1.04478	0.508216	0.705088
	882	0.385252	0.208753	0.331357	0.032561	0.041937	1.0379	0.501165	0.697654
	884	0.385539	0.208514	0.333984	0.032406	0.043157	1.03723	0.508274	0.707761
	886	0.385156	0.208194	0.333839	0.032716	0.043286	1.0393	0.505536	0.703376
	888	0.384932	0.206555	0.335081	0.033259	0.044056	1.03433	0.506701	0.707441
	890	0.380299	0.207115	0.337159	0.032484	0.044313	1.03382	0.507109	0.708457
	892	0.377966	0.207754	0.336005	0.033026	0.044377	1.02972	0.503729	0.707494
	894	0.384612	0.206516	0.340912	0.033026	0.04502	1.03061	0.506876	0.710328
	896	0.38327	0.206915	0.339007	0.033259	0.045405	1.03283	0.501049	0.707227
	898	0.383206	0.207475	0.340508	0.033336	0.045598	1.03372	0.508216	0.711451
	900	0.383909	0.207195	0.342933	0.033491	0.045726	1.03757	0.5	0.704392
	902	0.383366	0.208793	0.345358	0.033801	0.046432	1.0355	0.506177	0.71081
	904	0.383718	0.206715	0.348245	0.034499	0.04701	1.03591	0.502739	0.703697
	906	0.383143	0.206715	0.347552	0.034344	0.047524	1.03645	0.505128	0.711291
	908	0.384069	0.207075	0.345646	0.034344	0.048102	1.03767	0.507051	0.70113
	910	0.383175	0.205796	0.346917	0.034266	0.048423	1.03652	0.502914	0.711077
	912	0.383111	0.20196	0.347003	0.034576	0.048744	1.03741	0.507459	0.693911
	914	0.381801	0.20156	0.346974	0.034886	0.049387	1.03469	0.500816	0.700649
	916	0.379053	0.204198	0.347148	0.034654	0.049066	1.03428	0.506177	0.69728
	918	0.376656	0.204198	0.350352	0.034654	0.050478	1.02184	0.49732	0.702574
	920	0.373173	0.203798	0.348735	0.034809	0.050478	1.0209	0.505944	0.702146
	922	0.371511	0.205876	0.349024	0.035274	0.051506	1.01937	0.501865	0.701665
	924	0.371416	0.205596	0.350785	0.035661	0.051442	1.02475	0.504195	0.706692
	926	0.371959	0.204997	0.35295	0.035196	0.052148	1.02452	0.506351	0.701558
	928	0.368923	0.204837	0.355231	0.035739	0.053176	1.02072	0.50268	0.705836
	930	0.368412	0.203239	0.355259	0.036126	0.053433	1.02174	0.507517	0.699312
	932	0.367709	0.202439	0.357136	0.035894	0.054011	1.02199	0.501865	0.706157
	934	0.368316	0.203039	0.358088	0.035816	0.054717	1.02136	0.508391	0.694659
	936	0.367421	0.202279	0.357222	0.035274	0.054524	1.01904	0.499126	0.706638
	938	0.367805	0.202919	0.356761	0.036126	0.055552	1.01127	0.506468	0.696317
	940	0.367262	0.203638	0.353787	0.036049	0.056002	1.01104	0.502564	0.70728
	942	0.366271	0.20188	0.355404	0.036359	0.056451	1.01101	0.505769	0.697494
	944	0.366303	0.200681	0.356154	0.036359	0.05735	1.0089	0.50472	0.703751
	946	0.36691	0.198803	0.355635	0.036824	0.058249	1.00923	0.501748	0.701184
	948	0.366143	0.198043	0.357973	0.036669	0.058378	1.01116	0.503729	0.704285
	950	0.365504	0.198363	0.359416	0.036747	0.059598	1.0116	0.497145	0.706585
	952	0.3656	0.198483	0.363516	0.037289	0.060369	1.00907	0.502039	0.701772
	954	0.365568	0.197444	0.363804	0.038142	0.061204	1.0106	0.492891	0.705622
	956	0.366335	0.197324	0.366922	0.037444	0.06146	1.00788	0.499767	0.701077
	958	0.366495	0.197564	0.367586	0.038064	0.062488	1.00765	0.498602	0.709045
	960	0.370233	0.198003	0.366778	0.037289	0.063194	1.00334	0.498485	0.701611
	962	0.370201	0.197044	0.366056	0.037987	0.064158	1.00224	0.499068	0.708617
	964	0.36953	0.197684	0.364584	0.037754	0.063965	1.00415	0.495805	0.696103
	966	0.369946	0.196885	0.362678	0.037677	0.065699	1.00201	0.498776	0.708457
	968	0.369914	0.196885	0.365363	0.037367	0.06647	1.00008	0.490152	0.699045
	970	0.369371	0.196445	0.370531	0.037289	0.06647	1.00013	0.497786	0.710703
	972	0.369371	0.189851	0.36952	0.038142	0.066534	1.00023	0.489977	0.702253
	974	0.36969	0.192808	0.372263	0.038142	0.067626	1.00798	0.496912	0.709954
	976	0.369978	0.192648	0.372089	0.037599	0.068396	1.00528	0.492833	0.708617
	978	0.370777	0.192129	0.37232	0.038529	0.068782	1.00413	0.494231	0.709205
	980	0.37116	0.192209	0.371368	0.038374	0.069103	1.00415	0.49563	0.709419
	982	0.372534	0.193008	0.375294	0.037909	0.070323	1.00347	0.491259	0.70728
	984	0.37247	0.192569	0.371974	0.037909	0.070708	0.995769	0.495047	0.710596
	986	0.37263	0.192529	0.37336	0.037909	0.071351	0.996381	0.487122	0.70605
	988	0.372566	0.191729	0.373446	0.037909	0.071479	0.993628	0.494289	0.712735
	990	0.373109	0.193088	0.375467	0.038607	0.072378	0.992838	0.487239	0.702039
	992	0.373461	0.192728	0.376391	0.038684	0.073213	0.988072	0.493882	0.709419
	994	0.374259	0.193208	0.378296	0.037677	0.07347	0.984122	0.490211	0.700221
	996	0.374547	0.192449	0.376881	0.038452	0.074241	0.981599	0.492833	0.709312
	998	0.375314	0.192209	0.371397	0.037987	0.074562	0.985804	0.494989	0.698831
	1000	0.375026	0.192009	0.375265	0.038219	0.075461	0.983409	0.490269	0.708082
	1002	0.375921	0.19129	0.373331	0.038529	0.075846	0.979229	0.49359	0.700328
	1004	0.376432	0.191609	0.37411	0.037599	0.075975	0.982618	0.485374	0.706585
	1006	0.376464	0.19097	0.374572	0.038994	0.076553	0.980223	0.489919	0.703376
	1008	0.378445	0.19057	0.374918	0.037987	0.077259	0.982567	0.481353	0.703911
	1010	0.377359	0.189651	0.376218	0.038607	0.07803	0.985422	0.48887	0.703697
	1012	0.379308	0.189451	0.378209	0.038839	0.078158	0.985167	0.487996	0.7022
	1014	0.379596	0.187813	0.377401	0.038607	0.078672	0.984632	0.487938	0.704285
	1016	0.379947	0.188612	0.378498	0.038452	0.078993	0.984326	0.48922	0.698831
	1018	0.381385	0.187773	0.378469	0.038607	0.080599	0.981548	0.483684	0.704071
	1020	0.38196	0.188492	0.378325	0.038762	0.081498	0.981089	0.487996	0.695836
	1022	0.383079	0.189012	0.378642	0.038142	0.081369	0.979025	0.480771	0.702574
	1024	0.382759	0.187573	0.3787	0.038684	0.081819	0.978464	0.486423	0.689472
	1026	0.38375	0.188133	0.380403	0.038374	0.082333	0.969901	0.479256	0.700542
	1028	0.384836	0.186894	0.381038	0.038219	0.083296	0.967633	0.486889	0.688991
	1030	0.385347	0.186095	0.381616	0.038607	0.084195	0.966868	0.485141	0.700542
	1032	0.386881	0.184696	0.382828	0.038452	0.084516	0.966792	0.483917	0.692627
	1034	0.388447	0.183617	0.383434	0.039227	0.084837	0.968856	0.484442	0.701772
	1036	0.387392	0.182938	0.382713	0.039227	0.085351	0.967684	0.480305	0.696424
	1038	0.389533	0.182818	0.383348	0.038839	0.086186	0.967148	0.483684	0.700061
	1040	0.389022	0.182138	0.386754	0.039149	0.086957	0.963657	0.473953	0.698884
	1042	0.3903	0.181379	0.385657	0.039149	0.086635	0.961261	0.481878	0.695675
	1044	0.389757	0.181699	0.386552	0.039304	0.087856	0.96172	0.476284	0.69851
	1046	0.391099	0.18074	0.385715	0.038839	0.089269	0.959324	0.479431	0.693322
	1048	0.390684	0.18078	0.385975	0.038839	0.089847	0.95833	0.479664	0.697387
	1050	0.390811	0.18078	0.384936	0.038452	0.090425	0.962841	0.477974	0.689632
	1052	0.390716	0.179021	0.388169	0.038839	0.090874	0.962484	0.478498	0.696424
	1054	0.391035	0.178502	0.390132	0.038917	0.091516	0.963325	0.473953	0.687065
	1056	0.391067	0.177303	0.389064	0.039459	0.092608	0.962586	0.480071	0.695515
	1058	0.390939	0.178342	0.38329	0.039149	0.093379	0.964574	0.471156	0.682252
	1060	0.391291	0.176384	0.384416	0.039072	0.093636	0.962765	0.477799	0.694552
	1062	0.391451	0.176464	0.386812	0.039072	0.09447	0.962408	0.471739	0.683696
	1064	0.390907	0.175544	0.385628	0.038994	0.095626	0.964243	0.477041	0.692734
	1066	0.392026	0.175704	0.385167	0.038374	0.09537	0.957515	0.474361	0.689312
	1068	0.383206	0.174385	0.384964	0.038684	0.096975	0.953105	0.473953	0.690328
	1070	0.381832	0.173946	0.383117	0.038219	0.097682	0.954252	0.473487	0.689579
	1072	0.38049	0.172947	0.383434	0.038529	0.098452	0.955221	0.470515	0.691932
	1074	0.381385	0.168631	0.382626	0.038142	0.098452	0.950353	0.474011	0.696745
	1076	0.381385	0.16907	0.382626	0.038684	0.100379	0.948722	0.468884	0.688937
	1078	0.381385	0.170589	0.382944	0.038994	0.100572	0.94862	0.47506	0.693429
	1080	0.382088	0.16947	0.381904	0.038684	0.101728	0.953462	0.468476	0.684606
	1082	0.383079	0.16979	0.382135	0.038297	0.102691	0.950965	0.47407	0.692841
	1084	0.382024	0.168871	0.38176	0.038762	0.10314	0.946122	0.471797	0.681129
	1086	0.38343	0.167192	0.382828	0.038374	0.104168	0.942835	0.47407	0.688456
	1088	0.382599	0.167072	0.383001	0.039149	0.105131	0.941509	0.475235	0.678188
	1090	0.38196	0.166633	0.381933	0.038529	0.105774	0.94862	0.469	0.687493
	1092	0.381353	0.165474	0.383232	0.038684	0.106287	0.947779	0.471739	0.679151
	1094	0.382312	0.164754	0.383319	0.038762	0.107186	0.941586	0.466028	0.687172
	1096	0.382024	0.162956	0.382568	0.038452	0.108021	0.937992	0.474594	0.680862
	1098	0.382887	0.162437	0.383175	0.038917	0.108728	0.940566	0.466961	0.68391
	1100	0.383686	0.163316	0.383983	0.038839	0.109627	0.937584	0.472205	0.68498
	1102	0.382855	0.162477	0.385051	0.039227	0.110654	0.939496	0.469699	0.682573
	1104	0.384229	0.161038	0.389064	0.039227	0.111361	0.937941	0.468301	0.683215
	1106	0.384101	0.160079	0.385744	0.038684	0.11181	0.938502	0.46731	0.678669
	1108	0.383878	0.15884	0.388602	0.038297	0.112966	0.938043	0.463697	0.681022
	1110	0.383654	0.15884	0.389987	0.038452	0.114058	0.936845	0.468243	0.673429
	1112	0.382344	0.15856	0.389757	0.038374	0.114893	0.93891	0.458278	0.679365
	1114	0.381225	0.156722	0.389583	0.038064	0.115535	0.934246	0.467135	0.670701
	1116	0.38212	0.157002	0.39019	0.038064	0.11637	0.932232	0.45857	0.677921
	1118	0.382983	0.155963	0.383406	0.037909	0.11759	0.930321	0.464338	0.665033
	1120	0.383206	0.155163	0.381933	0.038142	0.118104	0.936336	0.461134	0.67498
	1122	0.383462	0.154244	0.380807	0.037909	0.119003	0.934526	0.460551	0.6653
	1124	0.384005	0.152886	0.379047	0.037367	0.119389	0.932538	0.461367	0.673054
	1126	0.38768	0.151607	0.37922	0.038142	0.12093	0.929709	0.456355	0.665247
	1128	0.387744	0.150528	0.378931	0.037367	0.121829	0.929352	0.458395	0.671236
	1130	0.386849	0.149529	0.378325	0.037599	0.122728	0.927976	0.450994	0.667707
	1132	0.386082	0.14857	0.373215	0.037909	0.123306	0.92632	0.457346	0.667386
	1134	0.385635	0.147051	0.372898	0.037909	0.124526	0.926065	0.449421	0.668134
	1136	0.385507	0.145253	0.371974	0.037754	0.125297	0.92242	0.455073	0.664337
	1138	0.383814	0.145173	0.371974	0.037987	0.125939	0.923465	0.45047	0.667707
	1140	0.381545	0.144773	0.373042	0.037599	0.127095	0.922242	0.450703	0.661824
	1142	0.382503	0.143015	0.373879	0.038219	0.127352	0.920993	0.450528	0.667172
	1144	0.381641	0.142056	0.373244	0.038452	0.128508	0.917935	0.447149	0.655246
	1146	0.381066	0.140977	0.373042	0.037057	0.128572	0.917807	0.44913	0.663803
	1148	0.379947	0.139258	0.371339	0.037832	0.1296	0.913882	0.442953	0.653
	1150	0.379244	0.138299	0.370242	0.037677	0.130242	0.913678	0.446682	0.662305
	1152	0.377167	0.13778	0.371858	0.037599	0.131077	0.911053	0.439049	0.653535
	1154	0.376848	0.136341	0.371801	0.037677	0.132233	0.911079	0.445167	0.658562
	1156	0.374803	0.132704	0.371801	0.037289	0.132683	0.902312	0.440681	0.655834
	1158	0.375889	0.133424	0.371108	0.037444	0.133132	0.900477	0.443011	0.654016
	1160	0.377199	0.136701	0.369664	0.037367	0.134802	0.89622	0.443885	0.655567
	1162	0.386721	0.136101	0.369491	0.037677	0.135123	0.894768	0.439923	0.650594
	1164	0.386402	0.135142	0.368827	0.037522	0.135316	0.89645	0.440797	0.653428
	1166	0.385507	0.134343	0.367528	0.037444	0.135958	0.895277	0.434854	0.646155
	1168	0.385156	0.134463	0.369001	0.037522	0.137628	0.892423	0.438874	0.65161
	1170	0.384165	0.133104	0.373677	0.037522	0.137499	0.892347	0.430483	0.643321
	1172	0.382919	0.131905	0.372609	0.036979	0.138334	0.889594	0.436835	0.650861
	1174	0.381769	0.130906	0.372234	0.036359	0.139105	0.885134	0.430716	0.641609
	1176	0.380458	0.129827	0.367615	0.036514	0.140453	0.884905	0.436135	0.651449
	1178	0.37918	0.128069	0.367413	0.037057	0.141224	0.88233	0.432581	0.640486
	1180	0.376688	0.128668	0.365854	0.036979	0.141288	0.882178	0.432464	0.649417
	1182	0.376464	0.128268	0.365508	0.036902	0.141738	0.879756	0.434154	0.641877
	1184	0.375953	0.12707	0.364382	0.036592	0.142444	0.879909	0.429551	0.645727
	1186	0.374259	0.12643	0.362043	0.036747	0.143215	0.880088	0.432523	0.643428
	1188	0.37231	0.125991	0.361697	0.036979	0.143087	0.880572	0.424132	0.642946
	1190	0.370585	0.125231	0.360282	0.036592	0.144243	0.882279	0.429667	0.64177
	1192	0.369722	0.123593	0.360427	0.036514	0.144307	0.877998	0.421859	0.636796
	1194	0.368923	0.122754	0.360023	0.036514	0.145527	0.878253	0.428211	0.638615
	1196	0.367965	0.122674	0.359243	0.036514	0.145655	0.880292	0.42553	0.632465
	1198	0.36544	0.120596	0.358926	0.036359	0.146362	0.876953	0.42419	0.635192
	1200	0.36413	0.120995	0.358983	0.035739	0.147068	0.876851	0.428094	0.627331

## Sheet: Fig. 3
	Fig. 3c																															Fig. 3c
	time (s)	ΔF/F0																														time (s)	ΔF/F0
		Z-3-HAL																															E-2-HAL
		tip										mid										base											tip										mid
		sample1	sample2	sample3	sample4	sample5	sample6	sample7	sample8	sample9	sample10	sample1	sample2	sample3	sample4	sample5	sample6	sample7	sample8	sample9	sample10	sample1	sample2	sample3	sample4	sample5	sample6	sample7	sample8	sample9	sample10		sample1	sample2	sample3	sample4	sample5	sample6	sample7	sample8	sample9	sample10	sample1	sample2	sample3	sample4	sample5	sample6	sample7
	-20	-0.00252	-0.0035	0.002151	0.001249	-0.00116	-0.0015	0.006412	-0.00071	-0.00056	-0.00306	0.001356	-0.00568	-7.4e-05	0.001352	0.002351	-0.00137	0.008454	-0.00467	-0.00166	0.001257	0.001673	-0.00298	0.002605	0.003447	0.005901	-0.00181	0.000741	-0.003	-0.00289	-0.00095	-20	-0.00148	-0.00101	-0.00248	0.001587	0.00036	0.000863	0.00092	-0.00014	-0.00247	-0.00175	-0.00086	-0.0019	0.001326	-0.0022	-0.00185	0.001593	-0.00218
	-18	-6.3e-05	-0.00012	0.004654	-0.00547	-0.00583	0.006245	-0.00865	-0.00156	-0.00369	-0.00164	0.00215	0.001862	0.000497	0.00286	0.000875	0.004376	0.006147	-0.00298	-0.00061	-0.00131	0.000292	-0.00073	0.00274	0.000901	0.001873	0.003812	-0.00056	-0.00169	-0.00175	-0.00055	-18	0.000767	-0.00037	0.000548	-0.00201	0.00371	-0.00189	-0.00447	0.000608	-0.0023	7.96e-05	0.001227	0.001002	0.000507	0.000758	-0.00106	0.002424	-0.00113
	-16	-0.00018	-0.00274	0.000309	0.000948	0.00158	0.000487	0.002551	-0.00586	-0.00227	-0.00144	0.002673	-0.00251	-0.00045	-0.01229	0.003169	-0.00118	-0.00062	-0.00524	-0.00125	-0.00312	-0.00172	-0.00307	0.001104	-0.01238	0.003461	-0.00235	0.005497	-0.00669	-0.00118	-0.00197	-16	0.0001	-0.00101	0.003898	0.001587	-0.00136	0.000634	0.000365	0.002275	0.005815	-0.00159	-0.00212	0.003813	-0.0018	0.001517	-0.00192	0.001177	0.002134
	-14	0.001595	-0.00293	0.002991	-0.00627	0.002514	0.001122	0.005846	-0.00204	-0.00527	-0.00103	-0.00366	-0.00069	0.002051	-0.00105	0.002549	-0.00152	0.00017	-0.00246	-0.00422	0.000683	-0.00017	-0.0032	0.002564	-0.00632	0.003125	-0.0015	0.007224	-0.0017	-0.00135	0.000471	-14	0.0016	-0.00101	0.00496	0.001587	-0.00038	0.001779	0.001396	-0.00173	0.003355	-0.00095	-0.00052	-0.00032	0.002443	-0.0003	0.00175	0.002078	-2.1e-05
	-12	-0.0013	-0.00137	0.00081	-0.00113	0.002531	-0.00358	0.000852	0.002844	-0.0026	-3.6e-05	-0.0009	-0.00117	-0.00288	-0.00293	0.000999	-0.00188	0.004562	0.001877	-0.00199	-0.00121	-0.00203	-0.00036	0.001698	-0.00501	0.001991	-0.00216	-0.00687	0.001419	-0.00233	-0.00019	-12	0.000183	0.002384	0.00259	-0.00148	-0.00177	-0.00059	-0.0013	-0.00089	0.002124	-0.00151	-0.00086	-5.3e-05	-0.00083	-0.00167	-0.00315	-0.00187	-0.00238
	-10	0.000754	0.003004	0.000774	0.002916	0.001897	-0.00216	0.013543	0.001713	7.99e-05	0.00084	-0.00026	-0.00115	0.002163	0.000491	0.001409	-0.00134	0.001518	0.001567	0.00036	5.22e-06	0.002321	0.000309	0.00121	-0.00084	0.00093	-0.00114	0.007383	0.002756	-0.00038	-0.00044	-10	-0.00082	-0.00064	-0.00395	0.000535	-0.00185	0.00216	0.001476	0.001942	-0.00255	-0.00223	0.001018	-0.00199	-0.00247	0.000758	0.000238	-0.00208	0.002064
	-8	0.002389	0.004716	-0.00314	0.000484	-0.00239	0.002942	-0.0001	0.006635	-0.00067	0.001452	0.002067	0.001727	0.000207	0.002589	0.000702	0.001428	-2.5e-05	0.006388	0.00134	0.001544	0.002833	0.003927	-0.00139	0.000707	-0.00078	0.001023	-0.00675	0.005251	0.000417	-0.00027	-8	-0.00073	0.001834	-2.5e-05	-0.00157	0.003138	-0.00189	0.001555	0.000525	-0.00132	0.001034	-0.00086	-0.00207	0.000134	-0.00114	0.000886	-0.00173	0.000674
	-6	-0.00123	0.002722	0.001114	-0.00419	0.001113	-0.00178	-0.01676	0.002519	0.003208	0.001568	0.001293	0.00347	0.000169	0.002648	-0.00071	0.000201	-0.01002	0.002266	0.00239	-0.00014	-0.00013	0.001654	-0.00212	0.004808	-0.00376	0.000238	-0.00622	0.001573	0.002856	0.001547	-6	0.000683	0.000183	-0.00011	-0.00087	-0.00217	0.002618	4.76e-05	0.000608	-0.00263	0.000875	0.001436	-0.00014	-0.00113	0.000228	0.003406	-0.00083	0.001578
	-4	0.001829	-9.5e-05	-0.00362	0.000757	0.004266	0.001588	0.000389	-0.00125	0.004651	0.002346	5.86e-05	-0.00064	-0.00041	0.002447	-0.00048	0.000649	-0.00144	0.000977	0.001606	0.002183	0.000138	0.001303	-0.00252	0.005789	-0.00269	0.002088	0.000476	0.0009	0.003066	0.001645	-4	-6.7e-05	-0.00037	-0.00493	0.000184	-0.00226	-0.00303	-0.00233	-0.00206	-0.00025	0.002228	-0.00107	-0.00067	0.001847	0.00091	-0.00019	-0.00152	0.001091
	-2	-0.00128	0.000316	-0.00604	0.010706	-0.00453	-0.00337	-0.00409	-0.0023	0.007136	0.001006	-0.00477	0.004777	-0.00127	0.003885	-0.01087	0.000635	-0.00874	0.002281	0.004028	0.00011	-0.00321	0.00315	-0.00589	0.008898	-0.01005	0.001794	-0.00092	0.001173	0.003533	0.000709	-2	-0.00023	0	-0.00051	0.000447	0.002566	-0.00066	0.002349	-0.00114	0.000238	0.003819	0.002622	0.002319	-1.5e-05	0.001138	0.001894	0.000762	-0.00183
	0	0.001946	0.000663	-0.00225	-0.00285	-0.011	-0.01433	0.001418	-0.02854	-0.00081	-0.00477	-0.00274	0.003345	-0.00052	0.002306	-0.01469	-0.00017	0.002699	-0.00282	0.003356	-0.00026	0.000377	0.001114	-0.00232	0.002394	-0.01974	0.000477	-0.01066	-0.00437	0.003673	0.001044	0	0.000767	0.000642	-0.0019	9.65e-05	0.002975	0.00071	-0.00336	-0.00089	0.002945	0	0.00039	-0.00278	-0.00404	0.002123	0.000166	-0.00263	-0.00815
	2	-0.00534	-0.00547	-0.00146	0.002643	-0.01155	-0.01893	-0.01799	-0.04899	-0.00425	-0.00773	0.000686	-0.0044	0.001068	2e-05	-0.01772	-0.00718	0.005507	-0.012	0.000822	-0.0022	-0.00071	-0.00624	-0.00157	0.007763	-0.02474	-0.00199	-0.00334	-0.01025	0.005342	0.000583	2	-0.0014	0.000275	0.000793	-0.00078	0.001013	0.002237	-0.00535	-0.00748	0.000648	-0.00072	0.0006	-0.00374	-0.00329	0.001517	0.000814	0.000693	-0.00892
	4	-0.00352	-0.01178	-0.00201	-0.00116	-0.00925	-0.02743	-0.00319	-0.06294	-0.00675	-0.0097	-0.00231	-0.00875	0.002219	-0.0032	-0.01896	-0.01442	-0.00853	-0.01714	0.001074	-0.00387	-0.00421	-0.00659	-0.00017	0.001371	-0.02618	-0.01058	-0.01113	-0.01596	0.004548	0.001561	4	-0.00098	0.001925	-0.00517	0.000886	-0.00095	-0.00105	-0.00582	-0.00556	-0.00329	0.000477	0.001994	0.001617	-0.00411	0.001441	-0.00099	-0.00076	-0.00294
	6	-0.00621	-0.01351	-0.02023	-0.0023	-0.01497	-0.02828	-0.01377	-0.07292	-0.01199	-0.01081	0.003615	-0.00784	0.002594	-0.00416	-0.02411	-0.01478	-0.00991	-0.01776	-0.00132	-0.00503	-0.00145	-0.00229	-0.004	-0.00071	-0.0313	-0.00558	-0.00518	-0.01661	0.003147	0.002959	6	-0.0009	0.000642	0.000548	-0.00139	-0.00324	-0.00334	-0.00241	-0.00131	-0.00452	0.000477	0.000948	-0.00137	-0.00411	7.58e-05	-0.00567	-0.00222	-0.00343
	8	-0.00604	-0.00944	-0.0283	-0.01348	-0.02493	-0.03177	-0.01243	-0.07711	-0.0149	-0.00958	-0.00199	-0.00429	-0.00184	-0.00599	-0.03266	-0.01376	-0.0123	-0.01974	-0.00198	-0.00474	-0.00641	-0.00252	-0.0058	-0.00278	-0.04355	-0.00657	-0.02	-0.01859	0.001572	0.00335	8	-0.00173	0.001559	-0.00019	-0.00034	-0.00127	-0.00318	-0.00447	-0.00998	-0.00386	-0.00143	0.00046	0.001002	-0.00083	0.001213	-0.00228	-0.00485	-0.00419
	10	-0.00686	-0.01104	-0.02606	-0.01917	-0.02843	-0.03431	-0.01966	-0.07989	-0.01734	-0.00842	-0.00021	-0.00367	-0.00323	-0.00051	-0.03654	-0.01825	-0.01094	-0.01714	-0.00329	-0.00269	-0.00675	0.004846	-0.00787	0.000942	-0.04502	-0.00789	-0.01917	-0.01458	0.000825	0.002106	10	-0.00198	0.001009	-0.00084	8.77e-06	-0.0034	-0.00547	-0.0044	-0.00881	-0.00378	-0.00159	-2.8e-05	0.000826	-0.00329	-0.0003	-0.00444	-0.00222	-0.00475
	12	-0.00835	-0.01555	-0.02485	-0.00938	-0.0292	-0.03268	-0.01691	-0.0869	-0.02286	-0.01001	-0.00341	-0.00481	-0.00083	-0.00277	-0.03995	-0.01934	-0.00814	-0.01814	-0.00713	-0.00535	-0.00745	0.001569	-0.005	-0.00314	-0.04991	-0.00914	-0.01523	-0.0149	-0.00349	-0.00027	12	-0.0044	-0.00055	-0.00436	-0.00087	-0.00307	-0.00433	-0.00638	-0.00973	-9e-05	-0.00533	0.000181	0.002759	0.000209	-0.00129	-0.00509	-0.00256	-0.00405
	14	-0.00791	-0.01535	-0.02917	-0.01004	-0.03157	-0.02739	0.001032	-0.08941	-0.02315	-0.00761	-0.00205	-0.00673	0.002388	3.18e-05	-0.04264	-0.01681	-0.0205	-0.02221	-0.00684	-0.00588	-0.00793	-0.00289	-0.00444	-0.00259	-0.05477	-0.01012	-0.02135	-0.01531	-0.00143	0.000219	14	-0.00298	-0.00275	-0.00378	-0.00183	-0.00749	-0.00639	-0.00424	-0.00781	-0.00567	-0.00477	-0.00073	-0.00269	-0.00232	-0.00114	-0.00797	-0.00499	-0.00127
	16	-0.0034	-0.01603	-0.03008	-0.00761	-0.03095	-0.02189	-0.00414	-0.09005	-0.02224	-0.00687	-0.00323	-0.01319	-0.00123	-0.00516	-0.04584	-0.01661	-0.01095	-0.02192	-0.00796	-0.00237	-0.0074	-0.00498	-0.01332	0.000441	-0.0591	-0.00762	-0.01954	-0.01435	-0.00385	0.000709	16	-0.0044	-0.00046	-0.00574	-0.00201	-0.00307	-0.00471	-0.00487	-0.00806	-0.00526	-0.00286	-0.00205	0.001353	-0.00389	0.000986	-0.00444	-0.00339	-0.00579
	18	-0.00345	-0.01496	-0.02697	0.003982	-0.0287	-0.01871	0.01537	-0.08678	-0.02058	-0.00619	-0.00141	-0.01076	-0.00469	0.006925	-0.04697	-0.01837	-0.01462	-0.02812	-0.00818	-0.0044	-0.00512	-0.00659	-0.02241	-0.00377	-0.06336	-0.00875	-0.00878	-0.01965	-0.0069	-0.00013	18	-0.00373	0.000367	-0.00403	-0.00017	-0.00765	-0.00662	-0.00812	-0.00973	-0.00419	-0.00644	-0.00198	-0.00058	-0.00359	-0.00167	-0.00668	-0.0045	-0.00843
	20	-0.00413	-0.01642	-0.0214	0.014614	-0.01782	-0.01234	0.010994	-0.07849	-0.0194	-0.00657	-0.00243	-0.01585	-0.00169	0.007974	-0.04839	-0.01533	-0.00397	-0.03686	-0.00066	-0.00585	-0.00883	-0.00935	-0.02662	-0.00269	-0.06346	-0.00584	-0.00222	-0.02664	-0.00149	0.001226	20	-0.00198	-0.00101	-0.00999	-0.00069	-0.00585	-0.00356	-0.00812	-0.01264	-0.00796	-0.00573	-0.00344	-0.00155	-0.00225	-0.00372	-0.00833	-0.00312	-0.00669
	22	-0.00434	-0.01752	-0.00774	0.021474	-0.00614	-0.00544	0.014624	-0.05371	-0.02195	-0.01239	-0.00078	-0.01878	-0.00286	0.009989	-0.05137	-0.02112	-0.00135	-0.04191	-0.00726	-0.01538	-0.0058	-0.01211	-0.03515	-0.0007	-0.06691	-0.01232	-0.00274	-0.03095	-0.00692	-0.01167	22	-0.00423	0.000367	-0.01122	-0.00201	-0.00503	-0.00524	-0.00328	-0.01056	0.001632	-0.00827	-0.00337	-0.00234	-0.0065	-0.00311	-0.0084	-0.00803	-0.00343
	24	-0.00191	-0.01275	0.016615	0.027405	0.011873	0.01086	0.023839	-0.01537	-0.02408	-0.01228	0.001732	-0.01375	-0.00069	0.008186	-0.05137	-0.02014	-0.01169	-0.04647	-0.00874	-0.01549	-0.00825	-0.00682	-0.03941	-0.00086	-0.06843	-0.00997	-0.01515	-0.03466	-0.00479	-0.01553	24	-0.00582	0.001925	-0.00689	-0.00096	-0.00953	-0.00837	-0.00884	-0.01139	-0.00657	-0.00692	-0.00505	-0.00155	0.000209	-0.00394	-0.00977	-0.00395	-0.00655
	26	-0.00195	-0.01098	0.048617	0.055775	0.037965	0.031245	0.014598	0.034545	-0.02051	-0.01026	0.000979	-0.01241	-0.00275	0.011603	-0.04884	-0.0205	0.000642	-0.04846	-0.00817	-0.01647	-0.00962	-0.00649	-0.05722	-0.00306	-0.0719	-0.01135	-0.00639	-0.03797	-0.00615	-0.01583	26	-0.00282	-0.00128	-0.00501	-0.00315	-0.00618	-0.00784	-0.00384	-0.00948	-0.00706	-0.00819	-0.00365	-0.0026	-0.00359	-0.00235	-0.01128	-0.00443	-0.00322
	28	-0.00221	-0.01121	0.090936	0.077066	0.076719	0.069371	0.015473	0.090318	-0.01816	-0.00655	0.000644	-0.01035	0.000815	0.007703	-0.04724	-0.01197	-0.01513	-0.04687	-0.00929	-0.0142	-0.00938	-0.00422	-0.06361	-0.00702	-0.07433	-0.00475	-0.01129	-0.03876	-0.00699	-0.01451	28	-0.0059	-0.00037	-0.00615	-0.00332	-0.00642	-0.00876	-0.00535	-0.01198	-0.01059	-0.00621	-0.0047	-0.00058	-0.00903	-0.0047	-0.00956	-0.00762	-0.00169
	30	-0.0009	-0.0048	0.160645	0.0974	0.137828	0.125278	0.032694	0.160051	-0.01716	-0.00224	-0.00216	-0.00743	0.011513	0.013112	-0.04277	-0.0061	-0.00991	-0.04102	-0.00647	-0.01343	-0.00851	-0.00377	-0.06862	-0.00744	-0.07401	-0.00261	-0.00623	-0.03221	-0.00486	-0.01202	30	-0.00548	-0.00018	-0.00779	-0.00183	-0.00544	-0.01059	-0.00797	-0.00889	-0.00518	-0.00573	-0.00595	-0.00146	-0.00955	-0.00501	-0.01121	-0.00693	-0.00496
	32	-0.0034	-0.00822	0.246015	0.141786	0.212649	0.193675	0.03707	0.220818	-0.00855	-0.00124	-0.00113	-0.0134	0.026049	0.014054	-0.03408	-0.00465	0.001184	-0.03659	-0.00699	-0.01424	-0.0132	-0.00772	-0.07016	-0.00684	-0.07312	-0.00527	-0.00536	-0.03064	-0.00577	-0.01443	32	-0.0044	-0.00055	-0.00525	-0.00411	-0.01035	-0.00677	-0.00931	-0.00681	-0.0078	-0.00764	-0.00616	-0.00251	-0.00597	-0.00356	-0.01157	-0.00741	-0.00183
	34	-0.00632	-0.00556	0.357685	0.180159	0.305455	0.289401	0.030789	0.282211	0.001744	0.000989	-0.00358	-0.00695	0.036064	0.015009	-0.02806	0.009494	-0.01964	-0.02935	-0.00702	-0.01293	-0.01146	-0.00938	-0.07583	-0.00538	-0.07095	0.003756	-0.01454	-0.02853	-0.00506	-0.00832	34	-0.00565	-0.00073	-0.00967	-0.00429	-0.00863	-0.00433	-0.00725	-0.01339	-0.0046	-0.00756	-0.00386	-0.00216	-0.00493	-0.00508	-0.01632	-0.00693	-0.00127
	36	-0.00644	-0.0069	0.472645	0.242966	0.416395	0.39207	0.057921	0.339464	0.017053	0.005638	-0.00352	-0.00973	0.050038	0.007691	-0.01327	0.013819	-0.00877	-0.01688	-0.00429	-0.01277	-0.01035	-0.00913	-0.07804	-0.00521	-0.06818	0.001892	-0.01301	-0.02114	-0.00466	-0.00916	36	-0.0049	-0.00092	-0.01097	-0.00481	-0.00487	-0.007	-0.00447	-0.01173	-0.00395	-0.00764	-0.00519	-0.00155	-0.00769	-0.00675	-0.01049	-0.00963	-0.00391
	38	-0.00315	-0.00569	0.598779	0.312769	0.541816	0.511294	0.088785	0.406947	0.033516	0.008979	-0.00358	-0.00923	0.066324	0.005122	-0.00138	0.016647	-0.01158	0.001707	-0.0036	-0.01077	-0.01138	-0.00995	-0.07727	-0.01517	-0.06447	-0.00076	-0.01358	-0.01127	-0.00322	-0.00748	38	-0.00765	-0.00055	-0.00975	-0.00438	-0.00675	-0.00883	-0.00884	-0.01373	-0.00575	-0.007	-0.0063	-0.00067	-0.00463	-0.00645	-0.01445	-0.00755	-0.00294
	40	-0.00555	-0.01037	0.727344	0.405067	0.676028	0.679396	0.104358	0.463586	0.054151	0.013032	-0.00701	-0.01116	0.08421	0.013336	0.01253	0.025581	-0.0046	0.021637	0.000612	-0.00924	-0.00807	-0.0081	-0.08116	-0.01491	-0.0596	0.001752	-0.01018	0.000704	-0.00063	-0.0068	40	-0.0079	-0.00385	-0.0091	-0.00332	-0.00634	-0.00845	-0.00543	-0.01173	-0.00567	-0.00843	-0.00581	-0.00409	-0.01007	-0.00667	-0.0128	-0.00893	-0.00245
	42	-0.00347	-0.00638	0.86458	0.527865	0.811726	0.858274	0.135531	0.499909	0.07818	0.013181	-0.00277	-0.01227	0.09869	0.016388	0.026578	0.031926	-0.00554	0.041273	0.002894	-0.00992	-0.01629	-0.00843	-0.08306	-0.01214	-0.05887	-0.00115	-0.0171	0.01271	0.002085	-0.00645	42	-0.00348	-0.00238	-0.01065	-0.00236	-0.00601	-0.01112	-0.00487	-0.01306	-0.00698	-0.0074	-0.0033	-0.00146	-0.00218	-0.00516	-0.01784	-0.0081	-0.00489
	44	-0.00518	-0.00267	1.00586	0.654217	0.95136	1.05172	0.160783	0.513473	0.106757	0.020807	-0.00695	-0.00845	0.114377	0.015669	0.04075	0.047744	0.000517	0.06031	0.003146	-0.00927	-0.01704	-0.00527	-0.08513	-0.0142	-0.05463	0.0067	-0.01035	0.022511	-0.00051	-0.00279	44	-0.00565	-0.00092	-0.00852	-0.00192	-0.00691	-0.00944	-0.00606	-0.01181	-0.00518	-0.00589	-0.00533	-0.00093	-8.9e-05	-0.00508	-0.0128	-0.0079	-0.00218
	46	-0.01176	-0.00506	1.15403	0.793469	1.0784	1.25045	0.210773	0.526953	0.136932	0.025008	-0.00523	-0.01221	0.136437	0.018862	0.054215	0.061377	-0.00212	0.078478	0.002726	-0.0095	-0.01827	-0.00761	-0.08362	-0.0111	-0.05287	0.009251	-0.00941	0.030447	-0.00075	-0.00132	46	-0.00515	-0.0011	-0.00959	-0.0042	-0.007	-0.00982	-0.00503	-0.01181	-0.00214	-0.0074	-0.00575	-0.0019	-0.00828	-0.00561	-0.0084	-0.00734	-0.00273
	48	-0.00765	-0.01011	1.30518	0.935209	1.20907	1.42524	0.258189	0.531875	0.17383	0.029987	-0.00689	-0.01487	0.167109	0.01726	0.070619	0.072227	-0.00447	0.097462	0.003804	-0.00783	-0.01772	-0.01109	-0.07235	-0.01664	-0.04928	0.008858	-0.01108	0.03937	-0.00098	0.000289	48	-0.00382	-0.00229	-0.01228	-0.00271	-0.00855	-0.01364	-0.00757	-0.01431	-0.00764	-0.00676	-0.00888	-0.00242	-0.0065	-0.00546	-0.01409	-0.00706	-0.00322
	50	-0.00522	-0.01124	1.44578	1.08364	1.34567	1.58282	0.33948	0.528891	0.220957	0.030765	-0.00442	-0.01875	0.191463	0.023458	0.090668	0.079515	-0.01021	0.111911	0.008144	-0.00865	-0.01405	-0.0103	-0.06869	-0.01476	-0.04511	0.010386	-0.00793	0.046693	0.003428	-0.00157	50	-0.00682	-0.00165	-0.00975	-0.00341	-0.00847	-0.00708	-0.0067	-0.0179	-0.00772	-0.00732	-0.00547	-0.00304	-0.00858	-0.00311	-0.0102	-0.00873	-0.00127
	52	-0.00756	-0.01061	1.55262	1.24126	1.4766	1.72326	0.434775	0.548617	0.269037	0.039019	-0.0049	-0.01984	0.212541	0.025932	0.111845	0.096785	0.002074	0.14063	0.011266	-0.00948	-0.01866	-0.01418	-0.07413	-0.02049	-0.03903	0.013876	-0.01238	0.06626	0.004233	-0.00403	52	-0.00923	-0.00138	-0.00844	-0.00332	-0.01026	-0.00921	-0.01106	-0.01139	-0.00641	-0.0074	-0.00651	-0.00374	-0.00717	-0.00645	-0.01402	-0.00665	-0.00099
	54	-0.00525	-0.01065	1.67477	1.373	1.58802	1.84763	0.511845	0.5714	0.32242	0.048547	-0.00151	-0.02268	0.248576	0.032602	0.130134	0.110956	-0.01095	0.17178	0.007668	-0.00765	-0.01881	-0.0154	-0.07227	-0.01517	-0.03387	0.019287	-0.00989	0.090306	0.004093	-0.00361	54	-0.00507	-0.00339	-0.0095	-0.00297	-0.00634	-0.00929	-0.00614	-0.00923	-0.00665	-0.00899	-0.00763	-0.00313	-0.00776	-0.00349	-0.01726	-0.01067	-0.00301
	56	-0.0045	-0.00467	1.76239	1.51176	1.68889	1.95531	0.627398	0.571532	0.391002	0.054685	-0.00567	-0.02153	0.281513	0.041911	0.152464	0.130037	0.002199	0.204793	0.014388	-0.00406	-0.02053	-0.01461	-0.07111	-0.01401	-0.02469	0.024094	-0.00153	0.1111	0.009286	-0.00262	56	-0.00407	-0.00266	-0.00983	-0.00429	-0.01043	-0.00784	-0.00725	-0.01098	-0.00468	-0.00565	-0.00498	-0.00242	-0.00545	-0.0047	-0.01604	-0.01226	-0.00461
	58	0.000591	0.002375	1.84197	1.6348	1.77323	2.06075	0.699242	0.574252	0.453814	0.068084	-0.00216	-0.01787	0.312681	0.042995	0.173617	0.150195	0.008815	0.241075	0.017776	-0.00671	-0.01997	-0.00817	-0.06914	-0.01642	-0.01619	0.033121	-0.002	0.133996	0.013417	-0.00174	58	-0.00507	-0.00083	-0.00901	-0.0042	-0.01043	-0.0115	-0.00693	-0.01406	-0.006	-0.00636	-0.00442	-0.00348	-0.01171	-0.00584	-0.01899	-0.00942	-0.00092
	60	-0.00396	0.006277	1.91441	1.74591	1.84402	2.14473	0.794949	0.560363	0.510681	0.07824	-0.00277	-0.02134	0.357916	0.048545	0.198762	0.169095	0.013486	0.274476	0.014486	-0.00572	-0.0176	-0.01141	-0.05855	-0.01895	-0.00804	0.036148	-0.00311	0.153044	0.010605	-0.00559	60	-0.00323	-0.00028	-0.00476	-0.00367	-0.01075	-0.01143	-0.00749	-0.01231	-0.0069	-0.00708	-0.00944	-0.00374	-0.00754	-0.0047	-0.01705	-0.01157	-0.00162
	62	0.002109	0.014036	1.96905	1.8089	1.9068	2.20229	0.882702	0.544188	0.577355	0.092979	-0.00436	-0.02213	0.395168	0.061271	0.22351	0.183043	0.024564	0.306007	0.016908	-0.00616	-0.01525	-0.0157	-0.0515	-0.01749	0.002944	0.03769	-0.00061	0.171104	0.013231	-0.00485	62	-0.0019	-0.00367	-0.00959	-0.0049	-0.00945	-0.01173	-0.00574	-0.01114	-0.00485	-0.00509	-0.00526	-0.00102	-0.00925	-0.00432	-0.01841	-0.01039	-0.00287
	64	0.001502	0.022272	2.01126	1.9135	1.94303	2.24679	0.965743	0.547786	0.628941	0.110481	-0.00011	-0.01984	0.437858	0.071983	0.244464	0.204323	0.029999	0.346209	0.013156	-0.00455	-0.02154	-0.01275	-0.03971	-0.02224	0.010374	0.040101	0.00749	0.19882	0.01106	-0.00608	64	-0.00448	-0.00037	-0.01261	-0.00429	-0.00822	-0.01265	-0.00463	-0.01206	-0.00354	-0.00812	-0.00484	-0.00436	-0.01007	-0.00432	-0.01632	-0.00873	-0.00238
	66	0.000147	0.038224	2.02801	1.96521	1.97591	2.27189	1.02871	0.544476	0.692863	0.137279	0.000707	-0.02302	0.46866	0.076932	0.269782	0.220141	0.024258	0.389681	0.011602	0.000305	-0.01985	-0.00938	-0.03503	-0.02082	0.019392	0.040634	0.020748	0.226051	0.009146	-0.00485	66	-0.0069	-0.00211	-0.01424	-0.00262	-0.00806	-0.01265	-0.00495	-0.01331	-0.00206	-0.00716	-0.00951	-0.00436	-0.01029	-0.00432	-0.01604	-0.00561	-0.00336
	68	0.004538	0.061459	2.02816	2.02963	2.01108	2.29829	1.04541	0.525521	0.754832	0.162753	-8.8e-05	-0.01898	0.501485	0.095703	0.302181	0.242439	0.037727	0.418501	0.008368	0.005652	-0.0183	-0.00714	-0.02641	-0.02134	0.03418	0.043605	0.007437	0.243225	0.006555	-0.00364	68	-0.00382	-0.00046	-0.01163	-0.00245	-0.01092	-0.0128	-0.00678	-0.01356	-0.00362	-0.00907	-0.00644	-0.00286	-0.00761	-0.00546	-0.01841	-0.00963	0.001022
	70	0.004655	0.071147	2.03259	2.05521	2.04716	2.31455	1.08714	0.513232	0.824302	0.191206	0.003531	-0.01981	0.540272	0.103539	0.335831	0.270274	0.03681	0.453898	0.006982	0.009864	-0.01755	-0.00632	-0.01328	-0.02554	0.05002	0.048118	0.018981	0.260647	0.006625	0.001463	70	-0.00415	-0.00037	-0.00444	-0.00534	-0.00822	-0.00799	-0.00582	-0.01748	-0.00214	-0.00549	-0.00881	-0.00269	-0.00672	-0.00561	-0.01575	-0.0117	-0.00544
	72	0.002202	0.088919	2.03502	2.08973	2.07389	2.3343	1.12678	0.514797	0.903844	0.223843	-0.0003	-0.0161	0.574453	0.123548	0.368031	0.308465	0.029915	0.491104	0.00925	0.020153	-0.02156	-0.00545	-0.00226	-0.02287	0.068382	0.055309	0.011913	0.284097	0.005762	0.009067	72	-0.0039	-0.00138	-0.01057	-0.00429	-0.00463	-0.0086	-0.00892	-0.01089	-0.00386	-0.00509	-0.00526	-0.00401	-0.01357	-0.00538	-0.0156	-0.00997	-0.00287
	74	0.002249	0.103809	2.06576	2.09326	2.0844	2.33828	1.14961	0.513581	0.987713	0.249268	-0.00078	-0.01646	0.63093	0.146067	0.397094	0.349065	0.045859	0.528185	0.013884	0.025343	-0.01803	-0.00357	0.021842	-0.02362	0.084812	0.061476	0.020296	0.305938	0.008843	0.01312	74	-0.00365	-0.00257	-0.01138	-0.00367	-0.00749	-0.01265	-0.00884	-0.01656	-0.00583	-0.00756	-0.0093	-0.00497	-0.00642	-0.00228	-0.02007	-0.01115	-0.0037
	76	0.004631	0.12466	2.05251	2.12526	2.09778	2.3108	1.14233	0.513666	1.05337	0.27107	-0.00038	-0.01356	0.670577	0.160997	0.426976	0.391939	0.049167	0.559615	0.015844	0.027834	-0.01798	0.002033	0.038507	-0.02105	0.101423	0.06826	0.018303	0.32679	0.007851	0.012533	76	-0.0044	-0.00275	-0.00901	-0.00385	-0.00879	-0.01288	-0.00622	-0.01398	0.000566	-0.00621	-0.00909	-0.00392	-0.00948	-0.00614	-0.0182	-0.00852	-0.0019
	78	0.004258	0.14525	2.0342	2.13548	2.10165	2.27935	1.12428	0.525509	1.12002	0.296479	0.000435	-0.015	0.708335	0.185177	0.455332	0.434215	0.051836	0.599577	0.019428	0.031042	-0.0176	-0.0017	0.053223	-0.0245	0.116991	0.07367	0.004806	0.352403	0.010185	0.016027	78	-0.00232	-0.00202	-0.00754	-0.00578	-0.01124	-0.00898	-0.00805	-0.01381	-0.00312	-0.00581	-0.00756	-0.00242	-0.01074	-0.00736	-0.01647	-0.0097	-0.00294
	80	0.004678	0.163933	1.99937	2.13136	2.09725	2.24818	1.13443	0.52114	1.18192	0.319059	-0.00078	-0.0128	0.730489	0.206588	0.483762	0.480592	0.050112	0.630796	0.023978	0.033937	-0.01888	0.000422	0.062483	-0.02488	0.132577	0.083131	0.006958	0.371545	0.010967	0.013427	80	-0.00332	-0.00266	-0.00664	-0.00411	-0.00977	-0.01158	-0.00638	-0.01014	0.001058	-0.0074	-0.00616	-0.00374	-0.0088	-0.00599	-0.01985	-0.0099	-0.00718
	82	0.000638	0.181294	1.97214	2.13095	2.09628	2.19706	1.13234	0.516663	1.23623	0.336626	-0.00325	-0.02295	0.754122	0.22107	0.516632	0.532476	0.047916	0.653584	0.029676	0.03425	-0.01982	-0.00354	0.075704	-0.02221	0.152654	0.090153	0.004554	0.385577	0.011363	0.016139	82	-0.00257	-0.00092	-0.0086	-0.00367	-0.01239	-0.0096	-0.00527	-0.01406	0.000238	-0.00772	-0.00895	-0.0019	-0.00858	-0.00713	-0.01906	-0.0106	-0.00398
	84	0.000521	0.195577	1.9487	2.1069	2.1051	2.1518	1.12966	0.511307	1.29563	0.360513	-0.00053	-0.03955	0.794201	0.230473	0.548621	0.584823	0.060773	0.675991	0.036956	0.034863	-0.01649	-0.02246	0.09168	-0.03147	0.174953	0.098073	0.003837	0.401057	0.018821	0.015817	84	-0.0019	-0.00101	-0.00926	-0.00341	-0.01051	-0.01402	-0.00805	-0.01439	0.00278	-0.00629	-0.00581	0.00188	-0.01454	-0.0066	-0.0182	-0.00997	-0.00329
	86	0.002786	0.231837	1.93514	2.09227	2.10999	2.10432	1.15324	0.520357	1.33592	0.382762	-0.00061	-0.03788	0.827708	0.247571	0.583772	0.632457	0.065152	0.708251	0.038076	0.037992	-0.0188	-0.02345	0.111971	-0.03396	0.196954	0.102922	0.008074	0.422285	0.015518	0.016181	86	-0.00398	-0.0022	-0.00893	-0.00499	-0.01378	-0.01044	-0.00765	-0.01556	0.00196	-0.00692	-0.00888	-0.00734	-0.0094	-0.00394	-0.01942	-0.01254	-0.00343
	88	-0.00111	0.274058	1.90163	2.08096	2.11526	2.04437	1.14604	0.518083	1.37939	0.40296	-0.00222	-0.03738	0.85984	0.271551	0.612971	0.676678	0.074354	0.726047	0.044055	0.039518	-0.01912	-0.02089	0.130979	-0.02725	0.224578	0.107338	0.000622	0.43206	0.016942	0.018682	88	-0.0054	-0.00376	-0.00509	-0.00262	-0.01263	-0.01257	-0.00844	-0.01223	0.005241	-0.00812	-0.0063	-0.00383	-0.00776	-0.00592	-0.01798	-0.009	-0.00523
	90	-0.00086	0.333813	1.88901	2.06953	2.11406	1.9884	1.17724	0.526026	1.4195	0.427789	0.002046	-0.03078	0.888415	0.289816	0.64284	0.723818	0.088379	0.75486	0.049501	0.040887	-0.02195	-0.01483	0.147709	-0.02693	0.250942	0.117303	0.004381	0.455033	0.019159	0.017131	90	-0.0024	-0.00669	-0.01196	-0.00411	-0.0119	-0.01227	-0.00765	-0.01339	0.003027	-0.00477	-0.00805	-0.00541	-0.0091	-0.00523	-0.01769	-0.00665	-0.00482
	92	0.003907	0.381387	1.88779	2.05901	2.11054	1.9649	1.14745	0.523258	1.44477	0.452917	-0.00092	-0.03318	0.926865	0.315433	0.671953	0.78926	0.087823	0.771071	0.049795	0.041683	-0.02062	-0.01377	0.169689	-0.02438	0.277814	0.134165	0.008234	0.467099	0.01511	0.021785	92	-0.00048	-0.00303	-0.01253	-0.00104	-0.00937	-0.01135	-0.00924	-0.01214	0.00278	-0.00398	-0.00756	-0.00471	-0.00873	-0.00538	-0.02281	-0.00582	-0.00593
	94	0.003884	0.434163	1.86729	2.03941	2.11391	1.89214	1.14369	0.519888	1.47093	0.47543	0.00169	-0.03255	0.959811	0.339755	0.704909	0.823784	0.098929	0.785963	0.053659	0.046208	-0.02086	-0.01827	0.186589	-0.02869	0.309921	0.13146	0.007689	0.479343	0.0149	0.019829	94	-0.00207	-0.00119	-0.00697	-0.00367	-0.0083	-0.01311	-0.0086	-0.01173	0.005487	-0.00652	-0.00721	-0.00409	-0.01573	-0.00607	-0.02245	-0.01087	-0.00732
	96	0.002319	0.483732	1.85768	2.00746	2.11586	1.83289	1.11901	0.524088	1.4917	0.503237	0.003866	-0.03588	0.995266	0.360494	0.731108	0.870984	0.099179	0.80837	0.057425	0.04776	-0.02024	-0.01827	0.208105	-0.02579	0.340413	0.133478	0.013175	0.497242	0.018786	0.021198	96	-0.00107	-0.00257	-0.01114	-0.00411	-0.01435	-0.01204	-0.00963	-0.01489	0.002452	-0.00724	-0.00595	-0.0048	-0.01015	-0.00546	-0.02072	-0.00928	-0.00496
	98	0.004538	0.557683	1.89038	1.96718	2.10812	1.81312	1.15371	0.527988	1.51515	0.530714	-0.00076	-0.02302	1.02589	0.373432	0.75536	0.933223	0.114371	0.82386	0.059203	0.048986	-0.0197	-0.00676	0.229449	-0.03619	0.369063	0.146387	0.013986	0.514731	0.016358	0.023323	98	-0.00198	-0.00092	-0.00771	-0.00359	-0.01051	-0.01143	-0.01027	-0.01198	0.008768	-0.00827	-0.00874	-0.00524	-0.01484	-0.00394	-0.01741	-0.01254	-0.00718
	100	0.005005	0.60788	1.88279	1.95163	2.11389	1.79007	1.13824	0.527663	1.53725	0.538108	0.003426	-0.02879	1.05556	0.391214	0.787337	0.981874	0.128466	0.839799	0.065209	0.043704	-0.0177	-0.01145	0.249493	-0.03202	0.406377	0.154965	0.030087	0.528329	0.018401	0.011876	100	-0.00215	-0.00495	-0.0131	-0.00508	-0.01288	-0.01158	-0.00908	-0.01273	0.003027	-0.00788	-0.01035	-0.00269	-0.0094	-0.00576	-0.01863	-0.01094	-0.00433
	102	0.004701	0.664514	1.87458	1.93351	2.12783	1.76331	1.13659	0.524678	1.55356	0.558719	0.002966	-0.02853	1.0829	0.412377	0.818049	1.03434	0.133706	0.84806	0.073875	0.042961	-0.01837	-0.01194	0.265181	-0.03631	0.446004	0.163627	0.02545	0.536785	0.020513	0.012281	102	0.0001	-0.00193	-0.00485	-0.00332	-0.01468	-0.01234	-0.0086	-0.01364	0.01008	-0.00716	-0.00895	-0.00339	-0.01305	-0.00849	-0.02007	-0.00914	-0.00384
	104	0.010634	0.719349	1.84781	1.90076	2.12087	1.75702	1.12287	0.524534	1.57218	0.582126	0.006188	-0.02543	1.09473	0.438337	0.845897	1.09257	0.138377	0.86445	0.083031	0.041448	-0.017	-0.01092	0.27278	-0.04077	0.478311	0.179284	0.020734	0.55315	0.019579	0.010129	104	-0.00057	-0.00422	-0.01727	-0.00464	-0.01223	-0.01166	-0.00717	-0.01423	0.005979	-0.00764	-0.00902	-0.00207	-0.01596	-0.00811	-0.01971	-0.00616	-0.00593
	106	0.008275	0.776438	1.82286	1.90005	2.11259	1.75209	1.14027	0.52244	1.60248	0.60861	0.004221	-0.0177	1.11185	0.469092	0.864681	1.14861	0.147314	0.87341	0.097396	0.043339	-0.02069	-0.00877	0.280303	-0.03852	0.510326	0.19344	0.021452	0.560499	0.024341	0.010297	106	0.0001	0.001834	-0.01155	-0.00411	-0.00953	-0.01227	-0.00971	-0.01264	0.005077	-0.00573	-0.00958	-0.00076	-0.0211	-0.0069	-0.02245	-0.00949	-0.00558
	108	0.012362	0.823904	1.80995	1.90276	2.10046	1.69669	1.14035	0.525268	1.61309	0.638418	0.007359	-0.01968	1.12987	0.49471	0.886602	1.1697	0.162646	0.885406	0.106412	0.04613	-0.01803	-0.00274	0.289321	-0.03969	0.53894	0.189964	0.021704	0.57236	0.027212	0.012407	108	-0.00015	-0.00257	-0.01408	-0.00543	-0.00969	-0.01273	-0.00971	-0.01056	0.008194	-0.00541	-0.00993	-0.00515	-0.01998	-0.00865	-0.02252	-0.01094	-0.0053
	110	0.010774	0.878739	1.79658	1.88379	2.09441	1.68285	1.1125	0.520394	1.6304	0.665183	0.001523	-0.01702	1.15283	0.522778	0.908697	1.21021	0.172126	0.895026	0.120762	0.047069	-0.021	-0.00383	0.305757	-0.03174	0.571863	0.201247	0.019698	0.582927	0.031285	0.014643	110	0.0006	-0.00156	-0.0104	-0.00481	-0.00757	-0.01387	-0.00606	-0.00939	0.008194	-0.0043	-0.00874	-0.00576	-0.01908	-0.00447	-0.02374	-0.00963	-0.00419
	112	0.009933	0.935936	1.797	1.895	2.07889	1.66748	1.12017	0.514279	1.63452	0.687019	0.00305	-0.01194	1.18378	0.55166	0.928833	1.24741	0.180757	0.898768	0.12933	0.044956	-0.02072	-0.00206	0.327502	-0.03112	0.599742	0.210022	0.026274	0.590769	0.031273	0.012337	112	-0.0019	-0.00303	-0.00689	-0.00332	-0.00765	-0.01479	-0.00868	-0.01148	0.002698	-0.00509	-0.01146	-0.00339	-0.02057	-0.00698	-0.02144	-0.00873	-0.00336
	114	0.009513	0.979089	1.7771	1.87228	2.07294	1.64838	1.11525	0.508214	1.6274	0.714363	0.001335	-0.01027	1.19808	0.555537	0.951287	1.28132	0.186595	0.913147	0.135714	0.042309	-0.01717	-0.00147	0.343543	-0.03551	0.634552	0.219581	0.023046	0.603065	0.025204	0.012687	114	-0.00015	-0.00238	-0.01269	-0.00341	-0.00896	-0.01173	-0.00876	-0.01564	0.005159	-0.00907	-0.00951	-0.00278	-0.01506	-0.00736	-0.02043	-0.01094	-0.00565
	116	0.013553	0.988279	1.77374	1.87034	2.06758	1.66416	1.1412	0.503315	1.65101	0.750292	0.00738	-0.02232	1.22199	0.586127	0.973469	1.33517	0.203595	0.919522	0.158353	0.046482	-0.01629	-0.01154	0.363769	-0.04313	0.667158	0.242301	0.022448	0.616144	0.034926	0.014755	116	0.0006	-0.00046	-0.01318	-0.00289	-0.01223	-0.01013	-0.00725	-0.00964	0.007538	-0.00493	-0.0093	-0.0033	-0.01268	-0.00652	-0.02065	-0.0117	-0.00516
	118	0.012572	1.03815	1.76382	1.85947	2.05496	1.65996	1.12683	0.501799	1.65556	0.7868	0.006292	-0.01448	1.24795	0.613984	0.992873	1.36963	0.222012	0.927224	0.171695	0.045947	-0.02091	-0.00834	0.385473	-0.03606	0.695255	0.252295	0.027629	0.62614	0.033397	0.015384	118	0.0011	-0.00147	-0.01245	-0.00403	-0.0061	-0.01456	-0.00725	-0.01064	0.007128	-0.00199	-0.00867	-0.00357	-0.01566	-0.0069	-0.01978	-0.01274	-0.00197
	120	0.015375	1.08375	1.75417	1.85078	2.0552	1.6705	1.15417	0.497538	1.66499	0.820298	0.000979	-0.00916	1.27009	0.629621	1.01606	1.40461	0.241556	0.931859	0.187039	0.053185	-0.01741	-0.00508	0.410944	-0.03577	0.726744	0.272184	0.033514	0.636545	0.033432	0.018151	120	0.000433	-0.0022	-0.01245	-0.00569	-0.00364	-0.01654	-0.0059	-0.00931	0.009014	-0.00549	-0.00826	-0.00374	-0.01916	-0.00705	-0.02079	-0.00997	-0.00287
	122	0.02119	1.10426	1.75188	1.84943	2.05787	1.67901	1.15245	0.49826	1.67639	0.846633	0.006648	-0.01438	1.29972	0.668365	1.03467	1.44549	0.253718	0.941906	0.200871	0.052115	-0.01823	-0.01029	0.43668	-0.03698	0.754233	0.288584	0.030804	0.648219	0.035276	0.017425	122	0.0006	0.0011	-0.01024	-0.00508	-0.00438	-0.01021	-0.00614	-0.01023	0.003683	-0.00398	-0.00958	-0.00313	-0.01238	-0.00728	-0.02518	-0.00928	-0.00489
	124	0.018785	1.1439	1.75397	1.83416	2.05245	1.68693	1.15865	0.485972	1.69188	0.876193	0.007066	-0.00566	1.32941	0.691214	1.05047	1.46755	0.263837	0.946673	0.222894	0.054919	-0.01922	-0.00783	0.458001	-0.03519	0.779354	0.301899	0.030379	0.655125	0.037878	0.017508	124	-0.00207	-0.00266	-0.01196	-0.00692	-0.00724	-0.01479	-0.00567	-0.00923	0.008112	-0.00374	-0.00958	-0.00365	-0.01663	-0.00675	-0.01741	-0.01198	-0.00489
	126	0.019976	1.17454	1.75358	1.82238	2.03674	1.68975	1.12398	0.471445	1.70211	0.900659	0.00715	-0.00327	1.35271	0.731502	1.0597	1.4985	0.277807	0.937037	0.240114	0.055323	-0.02043	-0.00818	0.48452	-0.03232	0.798152	0.320541	0.032518	0.655406	0.038707	0.018068	126	0.000517	-0.00193	-0.00852	-0.00499	-0.00356	-0.01563	-0.00686	-0.00631	0.002124	-0.00446	-0.01063	-0.00611	-0.02013	-0.00501	-0.02165	-0.01316	-0.0053
	128	0.024764	1.20807	1.73547	1.83448	2.0348	1.68029	1.14673	0.463237	1.71595	0.926299	0.005748	0.001872	1.36095	0.747834	1.07676	1.51846	0.284798	0.936719	0.255542	0.060944	-0.02362	-0.01079	0.4985	-0.03518	0.822611	0.333983	0.026061	0.660838	0.036606	0.01927	128	-0.00215	0.000458	-0.00934	-0.00385	0.001831	-0.01128	-0.01106	-0.00656	0.006799	-0.00541	-0.00972	-0.0077	-0.01782	-0.00667	-0.02007	-0.01434	-0.00398
	130	0.029972	1.23417	1.73659	1.82582	2.02513	1.71109	1.14387	0.454391	1.73628	0.950185	0.005602	0.005825	1.4005	0.776587	1.09009	1.55599	0.313655	0.932255	0.278909	0.064048	-0.01919	-0.00642	0.528198	-0.03868	0.842089	0.356591	0.0227	0.660472	0.039372	0.023029	130	-0.00148	-0.00211	-0.01302	-0.00385	-0.00201	-0.01555	-0.00606	-0.00764	0.009424	-0.00573	-0.01021	-0.00357	-0.0164	-0.00516	-0.01935	-0.01226	-0.00565
	132	0.03469	1.26666	1.72772	1.82437	2.00956	1.68117	1.17618	0.446869	1.75884	0.976851	0.008154	0.014832	1.42366	0.79511	1.09949	1.55544	0.331447	0.931812	0.298747	0.071181	-0.01825	-0.00596	0.550726	-0.03548	0.861712	0.36915	0.019446	0.662311	0.041916	0.028145	132	-0.00048	-0.00183	-0.00771	-0.00429	-0.00373	-0.01341	-0.00622	-0.00831	0.00803	-0.00461	-0.0116	-0.00462	-0.01901	-0.00372	-0.02029	-0.01406	-0.00516
	134	0.036768	1.28215	1.70704	1.80562	1.99652	1.67192	1.18555	0.441152	1.78009	0.993741	0.006334	0.022292	1.44248	0.827598	1.10882	1.57127	0.346042	0.926967	0.318921	0.073672	-0.01671	-0.002	0.570522	-0.03248	0.875311	0.382325	0.040422	0.663631	0.045452	0.02943	134	-0.00298	-0.00028	-0.00656	-0.00569	0.002893	-0.01433	-0.00773	-0.00739	0.004339	-0.00629	-0.00846	-0.00576	-0.01141	-0.0066	-0.01856	-0.01378	-0.00377
	136	0.04256	1.25862	1.69733	1.79857	1.97166	1.65215	1.16349	0.441032	1.78595	1.00067	0.010078	0.011895	1.45455	0.844272	1.1152	1.56783	0.362874	0.929467	0.337164	0.074454	-0.014	-0.0214	0.585586	-0.03288	0.884774	0.389334	0.03273	0.671448	0.048849	0.030842	136	0.000433	-0.00183	-0.01081	-0.00525	0.000686	-0.01242	-0.00812	-0.00831	0.006635	-0.00461	-0.00874	-0.0033	-0.01938	-0.00857	-0.02165	-0.016	-0.00398
	138	0.047488	1.28142	1.66334	1.80144	1.94665	1.65243	1.17793	0.438637	1.80102	1.00484	0.007882	0.018349	1.4588	0.880024	1.1116	1.58124	0.375732	0.928722	0.35703	0.075367	-0.0162	-0.01587	0.598925	-0.0311	0.892149	0.410064	0.031906	0.676412	0.050821	0.030087	138	1.67e-05	-0.0011	-0.01008	-0.00438	0.003383	-0.01448	-0.00876	-0.00331	0.009342	-0.00374	-0.00923	-0.0055	-0.01111	-0.0072	-0.02021	-0.01316	-0.0044
	140	0.051903	1.30266	1.63619	1.79964	1.92249	1.61765	1.18359	0.436326	1.80424	1.02264	0.012881	0.026111	1.47281	0.914137	1.12268	1.57417	0.384947	0.931129	0.376547	0.079592	-0.01612	-0.0158	0.615066	-0.02826	0.901657	0.418782	0.032371	0.682432	0.052595	0.031834	140	-0.00173	-0.00174	-0.00844	-0.00429	0.005263	-0.01273	-0.00606	-0.00723	0.011803	-0.00422	-0.00777	-0.00585	-0.01253	-0.00554	-0.01654	-0.01226	-0.00426
	142	0.06337	1.32934	1.61198	1.78283	1.89435	1.5998	1.19155	0.437024	1.81076	1.03303	0.012358	0.044114	1.48423	0.934723	1.12915	1.58401	0.394191	0.9305	0.394551	0.080296	-0.01516	-0.0077	0.628646	-0.03078	0.910738	0.4372	0.042255	0.689057	0.053307	0.030087	142	0.00135	-0.00064	-0.00991	-0.00639	0.005917	-0.01547	-0.00955	-0.00573	0.009014	-0.00398	-0.01056	-0.00594	-0.01841	-0.00637	-0.0236	-0.0133	-0.00537
	144	0.068905	1.33723	1.59673	1.77887	1.87925	1.56108	1.18099	0.434809	1.81832	1.05033	0.011564	0.054967	1.50685	0.965644	1.13876	1.56395	0.413706	0.926991	0.413689	0.088199	-0.01777	-0.00493	0.649885	-0.03132	0.923503	0.442175	0.027244	0.69517	0.05473	0.030605	144	1.67e-05	0.001375	-0.00918	-0.00569	0.011719	-0.01433	-0.00852	-0.00723	0.003683	-0.00286	-0.00846	-0.00365	-0.01968	-0.00576	-0.02223	-0.01364	-0.00336
	146	0.085348	1.34408	1.59059	1.78105	1.86848	1.5316	1.1831	0.429863	1.82325	1.06467	0.018697	0.064244	1.52888	0.977557	1.14451	1.55779	0.422602	0.926727	0.432856	0.091707	-0.01189	-0.00233	0.669611	-0.03034	0.93321	0.453192	0.039518	0.702757	0.056189	0.037215	146	-0.00107	-0.00147	-0.0046	-0.00525	0.010166	-0.0154	-0.00495	-0.00289	0.003683	-0.00485	-0.01111	-0.00594	-0.01476	-0.00705	-0.01488	-0.01205	4.87e-05
	148	0.096208	1.36064	1.57762	1.78097	1.83936	1.51502	1.19373	0.425518	1.84329	1.07695	0.020851	0.08095	1.54647	1.00957	1.156	1.55833	0.441492	0.925741	0.456348	0.095814	-0.01143	0.002762	0.688242	-0.03146	0.942636	0.472086	0.041338	0.707951	0.059854	0.036796	148	-0.00148	-0.00037	-0.0086	-0.00604	0.011065	-0.01463	-0.00947	-0.00314	0.006799	-0.00461	-0.00937	-0.00462	-0.01529	-0.00796	-0.01697	-0.01863	-0.00391
	150	0.106648	1.35934	1.57316	1.77591	1.81916	1.49212	1.21096	0.419957	1.85473	1.09417	0.022567	0.087684	1.56892	1.02594	1.1607	1.54989	0.460813	0.927325	0.477572	0.100718	-0.01039	0.001711	0.710905	-0.02457	0.949459	0.48379	0.042428	0.713971	0.065409	0.037062	150	-0.00223	-0.00266	-0.00534	-0.00631	0.013026	-0.01692	-0.00805	-0.00556	0.007292	-0.00422	-0.01369	-0.00427	-0.01216	-0.00758	-0.01827	-0.01295	-0.00482
	152	0.122039	1.34891	1.56195	1.79849	1.79776	1.48045	1.20874	0.413422	1.84774	1.1137	0.024345	0.099077	1.59197	1.06076	1.17019	1.55479	0.477757	0.918466	0.490201	0.105843	-0.00807	-0.00213	0.728777	-0.02516	0.960708	0.500343	0.048233	0.712907	0.063705	0.038697	152	0.000267	0	-0.00493	-0.00657	0.013762	-0.01402	-0.00455	-0.00448	0.005733	-0.00135	-0.01237	-0.00699	-0.01983	-0.00713	-0.01553	-0.01489	-0.0035
	154	0.143129	1.3739	1.54181	1.78578	1.77479	1.48883	1.21178	0.408608	1.86421	1.13134	0.034657	0.119363	1.60685	1.08715	1.16701	1.57058	0.48732	0.916222	0.508765	0.114319	-3.2e-05	0.000981	0.742899	-0.02004	0.959375	0.525713	0.037898	0.716168	0.066249	0.039032	154	0.000517	-0.00202	-0.00329	-0.00481	0.015233	-0.01448	-0.00606	0.003442	0.011639	0.000159	-0.01139	-0.00365	-0.01707	-0.0088	-0.01849	-0.01281	-0.00725
	156	0.161323	1.37156	1.53751	1.78805	1.74683	1.48011	1.19641	0.404347	1.88906	1.14105	0.046706	0.134709	1.62692	1.11577	1.16667	1.57343	0.502152	0.909296	0.532187	0.11964	0.008547	0.002563	0.756873	-0.0249	0.958422	0.54151	0.031016	0.719106	0.071326	0.042023	156	0.0026	-0.00138	-0.00452	-0.00473	0.020872	-0.01608	-0.00678	0.001942	0.011065	-0.00358	-0.01216	-0.00647	-0.01707	-0.0069	-0.01604	-0.0126	-0.00426
	158	0.180637	1.38938	1.5383	1.79912	1.7353	1.49637	1.2073	0.399882	1.89134	1.15294	0.048547	0.148468	1.64693	1.143	1.17524	1.59447	0.499983	0.904863	0.549254	0.128129	0.008326	0.005547	0.773238	-0.01753	0.966777	0.570678	0.041963	0.723865	0.073205	0.043044	158	0.00285	0	-0.00632	-0.00631	0.023732	-0.01089	-0.00979	2.5e-05	0.00885	-0.00191	-0.01077	-0.00629	-0.01543	-0.00523	-0.01769	-0.01475	-0.00468
	160	0.198201	1.39113	1.53008	1.75859	1.72135	1.48778	1.21708	0.398233	1.90849	1.16521	0.051413	0.165911	1.66318	1.1789	1.18379	1.59984	0.520708	0.901346	0.573404	0.137479	0.009571	0.00316	0.79181	-0.01723	0.970651	0.587988	0.04094	0.729102	0.080452	0.044889	160	0.001017	-0.00202	-0.00027	-0.00578	0.023977	-0.01211	-0.00924	0.003442	0.004339	-0.00175	-0.00846	-0.00374	-0.0205	-0.00645	-0.01985	-0.01295	-0.0053
	162	0.216722	1.39152	1.51393	1.76711	1.69102	1.4854	1.23768	0.392059	1.89685	1.17967	0.050011	0.186663	1.67377	1.20477	1.18302	1.6137	0.540557	0.894172	0.58753	0.147494	0.006364	0.001777	0.806273	-0.01804	0.969109	0.610695	0.041232	0.725006	0.078608	0.045993	162	0.001266	-0.00064	0.001038	-0.00639	0.026838	-0.01448	-0.00749	0.001109	0.006717	-0.00048	-0.01007	-0.0077	-0.01454	-0.00387	-0.01769	-0.01524	-0.00461
	164	0.234775	1.40281	1.4957	1.75312	1.66505	1.49023	1.24156	0.38905	1.90497	1.18325	0.047899	0.208298	1.68459	1.22075	1.19033	1.6302	0.54406	0.885522	0.611877	0.152645	0.009895	0.003245	0.814891	-0.01526	0.971168	0.634158	0.042428	0.724896	0.085844	0.049277	164	0.0006	-0.00073	-0.00223	-0.00508	0.028962	-0.01433	-0.00622	0.004693	0.011229	0.000955	-0.013	-0.0055	-0.01394	-0.0094	-0.01416	-0.01544	-0.006
	166	0.256286	1.42048	1.49457	1.73429	1.64593	1.48153	1.22112	0.384032	1.89645	1.18194	0.049823	0.229154	1.70509	1.24836	1.19667	1.62257	0.544449	0.877618	0.626003	0.158931	0.010134	0.005575	0.835017	-0.01277	0.978635	0.643227	0.049004	0.727723	0.088749	0.045993	166	0.002766	0.002292	0.003244	-0.0056	0.03264	-0.01502	-0.01146	0.007193	0.010408	-0.00143	-0.01104	-0.00418	-0.01819	-0.00728	-0.01416	-0.01441	-0.00482
	168	0.281579	1.41697	1.47846	1.73448	1.64014	1.46267	1.22511	0.38154	1.88963	1.17861	0.048191	0.247105	1.72274	1.27617	1.21153	1.61627	0.576697	0.870351	0.645771	0.16446	0.011293	0.001521	0.849069	-0.01645	0.991654	0.650221	0.050239	0.727442	0.092099	0.047866	168	0.001766	0.001559	0.002836	-0.0049	0.035173	-0.01708	-0.01043	0.005443	0.006882	-0.00127	-0.01014	-0.00488	-0.01342	-0.0091	-0.0182	-0.01351	-0.00482
	170	0.302109	1.42869	1.47531	1.72677	1.62382	1.44967	1.24872	0.380529	1.89179	1.18007	0.052814	0.271811	1.74055	1.28947	1.22208	1.61666	0.590319	0.868573	0.666702	0.170798	0.009502	0.001502	0.865586	-0.00632	1.00015	0.6632	0.049535	0.73496	0.097012	0.047083	170	0.005849	-0.00092	0.007167	-0.00534	0.038605	-0.0125	-0.00773	0.007026	0.005651	0.000477	-0.01202	-0.00427	-0.01223	-0.0066	-0.0187	-0.00949	-0.00669
	172	0.321027	1.43069	1.4606	1.71639	1.60561	1.44791	1.2314	0.375547	1.88571	1.17279	0.050764	0.291972	1.75039	1.29947	1.22292	1.61826	0.58929	0.856741	0.686918	0.178935	0.006637	0.000403	0.874981	-0.01679	1.00487	0.678197	0.057253	0.73651	0.099031	0.049459	172	0.00185	0.000733	0.000384	-0.0042	0.040322	-0.01624	-0.009	0.006693	0.006635	0.001989	-0.01286	-0.00304	-0.01916	-0.00645	-0.0146	-0.01274	-0.00662
	174	0.347792	1.42932	1.44172	1.71289	1.60252	1.44781	1.24066	0.369577	1.89272	1.17802	0.052459	0.316605	1.75384	1.33683	1.2379	1.62609	0.59549	0.848565	0.709444	0.190476	0.009366	-0.00114	0.882286	-0.01007	1.01558	0.697975	0.036835	0.733283	0.108134	0.051975	174	0.004183	0.00165	0.007575	-0.00543	0.049229	-0.01395	-0.01177	0.006443	0.009752	0.000875	-0.0107	-0.00348	-0.01789	-0.0072	-0.01805	-0.01745	-0.00363
	176	0.370984	1.43652	1.44571	1.7074	1.58919	1.42744	1.25016	0.369469	1.89259	1.18215	0.054948	0.341446	1.7582	1.36643	1.24577	1.62071	0.625236	0.847152	0.727645	0.200478	0.007984	0.000252	0.890545	-0.00452	1.01944	0.707225	0.045031	0.741738	0.109744	0.05136	176	0.003183	-9.2e-05	0.008964	-0.00595	0.048494	-0.01593	-0.00963	0.010527	0.014509	0.002864	-0.01188	-0.00339	-0.01514	-0.00629	-0.01625	-0.01316	-0.00377
	178	0.395811	1.43446	1.42263	1.69802	1.58916	1.4006	1.22813	0.36327	1.90002	1.18159	0.055325	0.365291	1.74689	1.38141	1.26048	1.61133	0.618536	0.83549	0.746727	0.209763	0.008172	-0.00377	0.886425	-0.00412	1.0308	0.713589	0.04551	0.740546	0.117178	0.047656	178	0.002766	0.001559	0.004715	-0.00517	0.054541	-0.01341	-0.01154	0.010527	0.017216	0.001114	-0.01188	-0.00436	-0.0138	-0.00614	-0.01474	-0.01489	-0.00266
	180	0.418138	1.45269	1.40532	1.70611	1.57658	1.39643	1.24326	0.358865	1.89072	1.1938	0.049509	0.390931	1.75395	1.40167	1.27358	1.61501	0.622164	0.824217	0.757535	0.226051	0.005443	-0.00152	0.896555	0.001576	1.03642	0.718172	0.060016	0.738775	0.117832	0.047768	180	0.00235	0.001284	0.013295	-0.00499	0.05446	-0.01563	-0.01265	0.013194	0.013853	-0.00072	-0.01481	-0.00418	-0.01707	-0.00736	-0.0128	-0.01378	-0.00419
	182	0.44481	1.42484	1.39822	1.70463	1.55878	1.40378	1.223	0.371105	1.88595	1.183	0.050974	0.395828	1.77648	1.43274	1.27745	1.63007	0.628947	0.838045	0.769702	0.231711	0.003106	-0.01291	0.916134	0.00897	1.03802	0.733787	0.036795	0.760207	0.12369	0.039298	182	0.003349	0.0022	0.013541	-0.00683	0.061978	-0.01395	-0.0086	0.015778	0.014509	0.003182	-0.01258	-0.00409	-0.01074	-0.00652	-0.00588	-0.01738	-0.00857
	184	0.467745	1.44133	1.38018	1.69813	1.54249	1.40092	1.2394	0.371743	1.85764	1.18584	0.04794	0.426957	1.78945	1.44376	1.27875	1.63906	0.651784	0.833712	0.772656	0.240904	-0.00013	-0.01282	0.926106	0.007825	1.03965	0.749149	0.045417	0.767283	0.122955	0.040612	184	0.003183	0.002842	0.018117	-0.00332	0.066064	-0.01616	-0.00924	0.017612	0.013443	0.003819	-0.01	-0.00603	-0.01551	-0.00379	-0.01215	-0.01565	-0.00468
	186	0.489022	1.43181	1.34618	1.66692	1.52681	1.40663	1.2898	0.371996	1.85305	1.19964	0.052668	0.454351	1.7737	1.45223	1.28767	1.6446	0.645029	0.835187	0.793712	0.2592	0.000496	-0.01833	0.920443	0.009962	1.0432	0.764777	0.066592	0.777969	0.12732	0.044609	186	0.001683	0.002475	0.020568	-0.0042	0.071049	-0.01547	-0.0086	0.018945	0.014509	0.003342	-0.01118	-0.00286	-0.01223	-0.00592	-0.01229	-0.01558	-0.00614
	188	0.524709	1.41668	1.3286	1.68468	1.51388	1.38528	1.24285	0.370841	1.84684	1.19926	0.047501	0.468618	1.77742	1.46844	1.28778	1.64	0.64496	0.832229	0.812416	0.271628	0.000769	-0.01969	0.925765	0.005841	1.04463	0.772079	0.044341	0.783776	0.132957	0.045839	188	0.003349	0.004951	0.01828	-0.00595	0.071049	-0.01173	-0.00789	0.023279	0.020825	0.001353	-0.01188	-0.00427	-0.01357	-0.00819	-0.01164	-0.01447	-0.00231
	190	0.549652	1.43912	1.32084	1.66235	1.50069	1.37372	1.27261	0.376413	1.82403	1.20824	0.050513	0.505205	1.79125	1.45861	1.28943	1.63638	0.687855	0.837827	0.818436	0.289689	0.002304	-0.01582	0.933288	0.002404	1.04553	0.772121	0.054517	0.799478	0.134696	0.046384	190	0.002266	0.004676	0.020813	-0.00446	0.077178	-0.01357	-0.00916	0.02403	0.021727	0.006444	-0.0116	-0.00497	-0.01581	-0.00599	-0.011	-0.01357	-0.00815
	192	0.572844	1.44421	1.31174	1.64191	1.48644	1.36216	1.28066	0.371118	1.79924	1.21721	0.047355	0.536126	1.809	1.48194	1.2895	1.64701	0.692275	0.827183	0.822762	0.304542	-0.00133	-0.01271	0.949064	0.00176	1.04577	0.788997	0.062235	0.799938	0.132898	0.04897	192	0.00185	0.004034	0.022856	-0.00604	0.080938	-0.01524	-0.01003	0.029031	0.020579	0.00716	-0.01293	-0.00313	-0.01231	-0.00698	-0.01028	-0.01621	-0.00746
	194	0.597087	1.43158	1.2919	1.6362	1.47707	1.33729	1.26988	0.364305	1.76179	1.22913	0.053818	0.556671	1.81404	1.48506	1.29569	1.63149	0.715335	0.821926	0.824932	0.32126	-0.00123	-0.01605	0.959283	0.007119	1.05242	0.78276	0.06254	0.804025	0.129397	0.051583	194	0.001683	0.004859	0.028086	-0.00622	0.089845	-0.01379	-0.00979	0.030281	0.021973	0.00541	-0.01467	-0.00585	-0.01171	-0.01062	-0.01157	-0.01482	-0.00878
	196	0.620069	1.44029	1.27264	1.64347	1.47515	1.33381	1.30607	0.365593	1.7124	1.23448	0.052501	0.585258	1.80781	1.50387	1.30096	1.64286	0.710164	0.825777	0.818436	0.33464	-0.00372	-0.01595	0.954191	0.011823	1.06011	0.792109	0.059498	0.817904	0.124052	0.053778	196	0.000683	0.004309	0.035277	-0.0042	0.090826	-0.01593	-0.0136	0.029281	0.024598	0.009388	-0.01369	-0.00348	-0.01223	-0.00796	-0.00891	-0.01683	-0.00398
	198	0.654892	1.43541	1.27858	1.61726	1.4828	1.32909	1.30584	0.356266	1.70257	1.2443	0.053149	0.616065	1.84257	1.51639	1.32252	1.6449	0.734378	0.819651	0.836399	0.350706	0.000223	-0.01439	0.979968	0.010637	1.07671	0.799944	0.070577	0.823021	0.131965	0.056405	198	0.00135	0.004034	0.038955	-0.00517	0.09009	-0.01586	-0.00828	0.033865	0.020989	0.007956	-0.01272	-0.00453	-0.02087	-0.00743	-0.00912	-0.01614	-0.00787
	200	0.686515	1.44391	1.25998	1.61548	1.48831	1.31207	1.31964	0.356374	1.68999	1.24283	0.051727	0.647536	1.82948	1.53505	1.33885	1.64274	0.741147	0.821064	0.855719	0.359965	-0.00361	-0.01691	0.978343	0.018655	1.09007	0.806616	0.074443	0.832882	0.13801	0.060067	200	0.001516	0.004309	0.040017	-0.00648	0.094422	-0.01021	-0.01035	0.034698	0.029027	0.007001	-0.01369	-0.00304	-0.01432	-0.00758	-0.0079	-0.01351	-0.01031
	202	0.705853	1.44846	1.24228	1.61808	1.47995	1.30886	1.31001	0.352438	1.6854	1.24789	0.051936	0.679858	1.83026	1.56091	1.34195	1.65662	0.755839	0.820614	0.871651	0.374818	-0.00716	-0.0157	0.979309	0.023155	1.09369	0.811844	0.073115	0.843517	0.142888	0.060668	202	0.0021	0.003942	0.042305	-0.0056	0.096056	-0.01479	-0.01185	0.038866	0.032554	0.007558	-0.01404	-0.00365	-0.0126	-0.00774	-0.00869	-0.01503	-0.0037
	204	0.731264	1.44174	1.22905	1.62245	1.47103	1.31351	1.32051	0.344507	1.6783	1.25027	0.055115	0.712928	1.83874	1.58088	1.3463	1.66872	0.767126	0.815684	0.887584	0.383542	-0.00674	-0.0134	0.985248	0.029219	1.09952	0.828075	0.071069	0.848506	0.149389	0.060584	204	0.000933	0.004217	0.046963	-0.00411	0.104065	-0.01273	-0.01273	0.035032	0.025336	0.005808	-0.01014	-0.00357	-0.01313	-0.00887	-0.00848	-0.01565	-0.00412
	206	0.759033	1.46894	1.21659	1.6315	1.46192	1.32583	1.34378	0.335589	1.66561	1.25893	0.058358	0.750884	1.85167	1.58999	1.34263	1.69332	0.763735	0.809046	0.897342	0.398878	-0.00941	-0.00976	0.991841	0.036368	1.10057	0.845399	0.060588	0.848566	0.154629	0.062192	206	0.001183	0.008343	0.051212	-0.0056	0.112482	-0.01364	-0.00836	0.043867	0.029355	0.009388	-0.01084	-0.00576	-0.01044	-0.00569	-0.00178	-0.01461	-0.00697
	208	0.783813	1.48663	1.19839	1.6336	1.45014	1.33692	1.321	0.32235	1.67244	1.25864	0.060784	0.794755	1.84915	1.5995	1.34527	1.70813	0.785655	0.799705	0.921618	0.410197	-0.0058	-0.00114	0.988998	0.037043	1.10409	0.854538	0.07884	0.841448	0.166135	0.064442	208	0.003433	0.007426	0.05252	-0.00692	0.110194	-0.01234	-0.00884	0.041116	0.035096	0.009149	-0.01286	-0.00541	-0.01022	-0.00925	-0.00192	-0.01544	-0.00635
	210	0.807636	1.46664	1.18287	1.6336	1.44667	1.33703	1.28653	0.323854	1.6601	1.25846	0.060429	0.807518	1.85891	1.61436	1.34518	1.71543	0.812593	0.796848	0.930018	0.418465	-0.00687	-0.01424	0.992035	0.043639	1.10633	0.859345	0.078269	0.849639	0.170267	0.065085	210	0.0016	0.007701	0.059302	-0.0042	0.114035	-0.01357	-0.01082	0.044867	0.038459	0.011536	-0.01258	-0.00418	-0.01238	-0.00842	-0.00509	-0.01634	-0.00398
	212	0.834004	1.48279	1.18409	1.6406	1.44015	1.32467	1.29698	0.318414	1.65156	1.24581	0.060617	0.837972	1.8758	1.62701	1.35243	1.72002	0.802905	0.790792	0.941121	0.422312	-0.00518	-0.01208	1.00801	0.044109	1.11471	0.860271	0.080129	0.851069	0.173885	0.058082	212	0.0026	0.006785	0.059139	-0.00525	0.118857	-0.01044	-0.00892	0.048618	0.037311	0.009786	-0.01439	-0.00436	-0.01313	-0.00599	-0.00495	-0.01357	-0.00697
	214	0.853552	1.48138	1.17815	1.6374	1.4431	1.33083	1.33799	0.315935	1.63834	1.23527	0.061788	0.87128	1.88981	1.6391	1.35704	1.72861	0.815818	0.789596	0.951425	0.428767	-0.0108	-0.01047	1.02016	0.05137	1.12438	0.874539	0.086519	0.858154	0.180805	0.05456	214	0.00035	0.005409	0.062898	-0.00604	0.11853	-0.00944	-0.00987	0.048701	0.033538	0.015117	-0.01209	-0.00295	-0.0126	-0.00554	-0.00012	-0.01697	-0.00669
	216	0.877305	1.47289	1.16907	1.64716	1.43516	1.33796	1.32113	0.314767	1.63612	1.2331	0.059906	0.888858	1.89968	1.6585	1.36231	1.73949	0.848913	0.786118	0.964039	0.439173	-0.00691	-0.011	1.02471	0.055993	1.12933	0.883089	0.097425	0.867427	0.189593	0.054742	216	0.002683	0.00871	0.066167	-0.00657	0.126048	-0.01211	-0.00939	0.052035	0.036081	0.014719	-0.01181	-0.00093	-0.00821	-0.00637	-0.00048	-0.0142	-0.00614
	218	0.904374	1.46227	1.15345	1.65899	1.42939	1.34444	1.31933	0.307161	1.62374	1.2219	0.066014	0.916749	1.90142	1.66678	1.36708	1.74958	0.844785	0.782826	0.976177	0.446046	-0.00825	-0.01265	1.02803	0.062098	1.13997	0.887392	0.094131	0.871429	0.195428	0.051793	218	0.00285	0.008068	0.066412	-0.00385	0.132014	-0.01234	-0.0109	0.053452	0.039033	0.013207	-0.01244	-0.00488	-0.00992	-0.00743	-0.00077	-0.01648	-0.00433
	220	0.928827	1.45351	1.16056	1.65735	1.43397	1.33601	1.34221	0.308858	1.61906	1.231	0.069402	0.940365	1.93128	1.68699	1.37423	1.7624	0.869847	0.790777	0.984983	0.459634	6.99e-05	-0.016	1.04923	0.067355	1.14294	0.893616	0.097704	0.885495	0.202839	0.04978	220	0.001683	0.008068	0.082265	-0.00543	0.132913	-0.01326	-0.00781	0.055452	0.044939	0.013764	-0.01348	-0.00199	-0.00493	-0.00683	0.002542	-0.01669	-0.00655
	222	0.948445	1.45522	1.13553	1.67085	1.43494	1.31665	1.34301	0.30686	1.60408	1.24348	0.066913	0.969108	1.93199	1.70522	1.38118	1.7526	0.89488	0.788773	0.992291	0.479221	-0.00672	-0.01241	1.04577	0.075332	1.15308	0.894218	0.10339	0.895296	0.208335	0.053722	222	0.004933	0.010544	0.082673	-0.00385	0.141085	-0.01257	-0.009	0.059453	0.04945	0.013128	-0.01223	-0.00322	-0.00694	-0.00683	0.002686	-0.01385	-0.00864
	224	0.972758	1.44185	1.13458	1.6687	1.43154	1.30018	1.39336	0.302154	1.59319	1.25783	0.072624	0.997207	1.95202	1.69815	1.38594	1.74578	0.939374	0.779883	0.9982	0.503529	-0.00407	-0.01469	1.06137	0.07794	1.15699	0.886747	0.124207	0.899221	0.208989	0.058711	224	0.000933	0.010269	0.089701	-0.0042	0.137816	-0.01112	-0.00955	0.060453	0.046333	0.020208	-0.01335	-0.00155	-0.00977	-0.0069	0.00427	-0.01593	-0.01093
	226	0.993241	1.4335	1.13086	1.67796	1.42425	1.29052	1.41653	0.30012	1.59356	1.27363	0.075845	1.01782	1.96777	1.70071	1.38873	1.74919	0.943488	0.780241	1.01065	0.525841	-0.00397	-0.01243	1.0714	0.08291	1.16184	0.891934	0.118282	0.904049	0.2178	0.063701	226	0.003683	0.01036	0.099671	-0.00429	0.140104	-0.00807	-0.00646	0.063537	0.050188	0.018617	-0.0109	-0.00603	-0.0059	-0.00766	0.002398	-0.01496	-0.0101
	228	1.01183	1.41744	1.11969	1.68731	1.41704	1.28388	1.40752	0.300505	1.57925	1.29082	0.079652	1.04478	1.97264	1.71777	1.38866	1.75387	0.958931	0.781918	1.01307	0.549849	-0.00257	-0.01096	1.07731	0.095867	1.16071	0.893083	0.124924	0.915774	0.218664	0.067363	228	0.00285	0.01036	0.100488	-0.00578	0.144599	-0.00784	-0.01066	0.065538	0.053141	0.018379	-0.01007	-0.00471	-0.00493	-0.00523	0.003334	-0.01641	-0.00808
	230	1.03136	1.42247	1.11102	1.68947	1.41574	1.27291	1.4113	0.296353	1.5698	1.30815	0.078397	1.08025	1.99262	1.72703	1.39024	1.75414	0.965979	0.778905	1.01879	0.574613	-0.0065	-0.00696	1.08873	0.106943	1.16428	0.891555	0.136442	0.919836	0.225876	0.074882	230	0.005266	0.010727	0.098608	-0.00718	0.149012	-0.01189	-0.0082	0.06237	0.050844	0.023868	-0.01355	-0.0077	-0.00642	-0.00667	0.011543	-0.01856	-0.00565
	232	1.05069	1.41996	1.09407	1.70242	1.41779	1.28072	1.41743	0.289986	1.54313	1.33416	0.079527	1.12026	1.98941	1.72994	1.39344	1.76519	0.977321	0.76795	1.01623	0.601881	-0.0031	-0.00294	1.08814	0.115943	1.17032	0.898143	0.126691	0.920798	0.225969	0.083017	232	0.00185	0.010269	0.106862	-0.00595	0.147378	-0.007	-0.00995	0.070705	0.056258	0.022277	-0.01411	-0.00242	-0.00344	-0.00986	0.008447	-0.02223	-0.00892
	234	1.06641	1.40067	1.07812	1.69075	1.40144	1.28883	1.41228	0.284438	1.53095	1.34963	0.081221	1.14503	1.97594	1.73896	1.38095	1.78337	0.976862	0.760582	1.0234	0.625537	-0.00662	-0.00173	1.09266	0.120013	1.16302	0.906679	0.119291	0.923352	0.232435	0.090508	234	0.000933	0.011736	0.120835	-0.0049	0.150401	-0.00845	-0.01058	0.070038	0.060933	0.026016	-0.01348	-0.00445	-0.00262	-0.00865	0.007439	-0.0142	-0.00739
	236	1.0854	1.4062	1.07011	1.68958	1.41501	1.29067	1.43586	0.280502	1.52449	1.36473	0.083292	1.17195	1.98166	1.73677	1.39725	1.79584	0.989747	0.758198	1.03004	0.641407	-0.00595	0.001502	1.09177	0.123633	1.17775	0.910365	0.132111	0.932097	0.239098	0.093583	236	0.002766	0.012469	0.124921	-0.00674	0.154569	-0.01074	-0.0109	0.072539	0.064624	0.024823	-0.01118	-0.00067	0.000581	-0.00811	0.011615	-0.01794	-0.00614
	238	1.10623	1.40715	1.06484	1.70357	1.41761	1.28091	1.45128	0.274581	1.52638	1.38724	0.084171	1.20744	1.99001	1.74847	1.40964	1.79845	1.00765	0.752018	1.04248	0.665689	-0.00445	0.003046	1.10021	0.122488	1.18979	0.904002	0.125083	0.932038	0.245459	0.098489	238	0.003849	0.013936	0.137996	-0.00446	0.157756	-0.00799	-0.00781	0.076873	0.064542	0.026812	-0.01279	-0.00506	-0.00344	-0.00842	0.01392	-0.01718	-0.01017
	240	1.12613	1.39445	1.06228	1.71182	1.42003	1.28273	1.44116	0.272727	1.51695	1.40458	0.087664	1.23893	1.99686	1.74929	1.41771	1.80004	1.02054	0.752468	1.04541	0.682824	-0.00361	0.000214	1.104	0.135333	1.19633	0.904787	0.133678	0.941702	0.251679	0.103926	240	0.001433	0.013294	0.134319	-0.00683	0.156204	-0.00967	-0.01019	0.074623	0.068561	0.028403	-0.01111	-0.00199	0.004008	-0.00698	0.009743	-0.01704	-0.00475
	242	1.14204	1.39696	1.06184	1.72068	1.41701	1.28267	1.4581	0.261631	1.51992	1.42487	0.093103	1.27227	2.01278	1.7697	1.41783	1.81242	1.02477	0.737848	1.05384	0.702528	-0.00544	0.003254	1.11662	0.135057	1.19947	0.911038	0.139922	0.936831	0.257561	0.109418	242	0.0011	0.016411	0.136198	-0.00692	0.161515	-0.00563	-0.00947	0.081124	0.072662	0.031983	-0.01125	-0.00655	0.005423	-0.00614	0.016944	-0.01669	-0.00822
	244	1.15325	1.40112	1.0451	1.71909	1.40902	1.28286	1.47944	0.252327	1.51307	1.43857	0.096282	1.29702	2.01211	1.7728	1.41866	1.8299	1.04005	0.728896	1.05941	0.715712	-0.0095	0.006911	1.11965	0.145682	1.20598	0.917443	0.141011	0.931825	0.266255	0.111571	244	0.005266	0.014394	0.147475	-0.00473	0.16078	-0.00837	-0.00781	0.084375	0.079141	0.035325	-0.01376	-0.00532	0.007807	-0.00485	0.019465	-0.02092	-0.00635
	246	1.16754	1.40123	1.03999	1.72934	1.40326	1.27164	1.4468	0.252761	1.49401	1.45965	0.098123	1.32251	2.02428	1.78563	1.41859	1.82948	1.04154	0.728632	1.05746	0.733774	-0.01201	0.009496	1.12498	0.155326	1.20597	0.913435	0.138474	0.94051	0.270293	0.116393	246	0.005433	0.013569	0.149845	-0.00692	0.16364	-0.0083	-0.0117	0.086708	0.078157	0.034291	-0.01167	-0.00339	0.001624	-0.00978	0.015072	-0.01794	-0.01052
	248	1.18751	1.39378	1.03221	1.74577	1.39592	1.24943	1.44888	0.24578	1.48762	1.47258	0.101637	1.35413	2.02032	1.7866	1.41545	1.81932	1.06798	0.714626	1.06586	0.744962	-0.00916	0.011144	1.1259	0.164612	1.20597	0.904927	0.136614	0.935793	0.277809	0.119118	248	0.004183	0.016962	0.156383	-0.00411	0.161924	-0.00677	-0.009	0.084708	0.084227	0.036598	-0.01558	-0.00576	0.011978	-0.00607	0.018024	-0.01621	-0.00718
	250	1.19625	1.34648	1.01587	1.71754	1.3925	1.24905	1.48029	0.244348	1.47655	1.48305	0.101177	1.33284	2.01524	1.78937	1.40971	1.83403	1.07953	0.71513	1.069	0.757116	-0.00544	-0.00536	1.12296	0.171526	1.20979	0.909833	0.144784	0.943984	0.283516	0.123269	250	0.003599	0.018245	0.157772	-0.00648	0.169933	-0.0044	-0.01185	0.087042	0.088574	0.03811	-0.01328	-0.00207	0.008179	-0.00705	0.017808	-0.01579	-0.00787
	252	1.20963	1.34139	1.00571	1.71639	1.40456	1.26559	1.52436	0.247309	1.47393	1.48651	0.106365	1.35197	2.01687	1.78855	1.42858	1.86007	1.10047	0.717957	1.07888	0.764054	-0.00361	-0.0026	1.12934	0.177856	1.22643	0.918593	0.151267	0.956978	0.290903	0.12415	252	0.005849	0.020537	0.165208	-0.00508	0.171322	-0.00563	-0.00535	0.089375	0.087261	0.040735	-0.01272	-0.00128	0.012574	-0.00902	0.025442	-0.01718	-0.00468
	254	1.22691	1.34191	1.01433	1.72828	1.40621	1.27399	1.52889	0.236958	1.47897	1.47506	0.107181	1.38183	2.0147	1.79063	1.43688	1.86681	1.11467	0.70211	1.08679	0.755812	-0.00317	0.003529	1.13086	0.189494	1.2366	0.924746	0.150217	0.950898	0.298629	0.117273	254	0.003266	0.01852	0.173135	-0.00736	0.17124	-0.00288	-0.00733	0.089626	0.093823	0.043281	-0.01223	-0.00348	0.006913	-0.00614	0.025298	-0.01731	-0.00648
	256	1.23754	1.33521	1.00906	1.72852	1.41422	1.25638	1.53242	0.234695	1.46623	1.49814	0.112933	1.40681	2.01222	1.78414	1.448	1.87775	1.14138	0.698764	1.0884	0.765684	-0.00633	0.001815	1.1316	0.205601	1.25125	0.926512	0.143642	0.955292	0.303052	0.119006	256	0.008765	0.021454	0.173135	-0.00508	0.169688	-0.00242	-0.00868	0.09446	0.094479	0.04527	-0.01077	-0.00541	0.013841	-0.0066	0.030554	-0.01718	-0.00794
	258	1.26612	1.33244	1.00232	1.71355	1.42542	1.25672	1.55545	0.224862	1.45605	1.50269	0.116678	1.4297	2.01236	1.80067	1.46717	1.88572	1.14501	0.68527	1.0923	0.771969	-0.00909	0.007678	1.14257	0.210981	1.26965	0.927073	0.153273	0.947739	0.308922	0.120572	258	0.007432	0.023838	0.179672	-0.00666	0.17263	-0.00158	-0.01114	0.093293	0.09612	0.046702	-0.01223	-0.00515	0.013617	-0.00736	0.029258	-0.01711	-0.01003
	260	1.27654	1.34221	0.988425	1.72532	1.42051	1.25424	1.56603	0.214801	1.454	1.51344	0.119188	1.4565	2.00142	1.80505	1.46556	1.88687	1.17237	0.666573	1.09335	0.779337	-0.00657	0.014128	1.1435	0.222783	1.27331	0.927507	0.168616	0.933323	0.313193	0.121061	260	0.005599	0.021821	0.1867	-0.00376	0.173692	-0.00219	-0.00503	0.091209	0.100385	0.050919	-0.01293	-0.00339	0.017863	-0.011	0.035883	-0.01441	-0.00836
	262	1.29343	1.33888	0.982454	1.73951	1.41404	1.26112	1.59293	0.21107	1.45507	1.52639	0.128455	1.47782	2.01085	1.81265	1.4705	1.90303	1.14762	0.662792	1.10593	0.78531	-0.00541	0.012158	1.14659	0.243001	1.27628	0.938496	0.166172	0.936372	0.327034	0.124206	262	0.004933	0.024296	0.192992	-0.00569	0.17786	0.001473	-0.00773	0.098544	0.109407	0.050521	-0.01111	-0.00234	0.023301	-0.01077	0.037179	-0.01551	-0.00697
	264	1.31216	1.34117	0.977859	1.75714	1.41033	1.25392	1.61005	0.207447	1.43031	1.55114	0.131153	1.49564	2.01865	1.82681	1.47463	1.91027	1.18193	0.651069	1.0921	0.798611	-0.00776	0.018258	1.15412	0.261123	1.28006	0.935539	0.17316	0.927159	0.323323	0.127197	264	0.006766	0.024938	0.198876	-0.00429	0.180475	0.002771	-0.00686	0.100711	0.113508	0.051874	-0.01174	-0.00137	0.021588	-0.00569	0.035739	-0.01551	-0.00711
	266	1.31323	1.34889	0.965845	1.75006	1.41579	1.24488	1.64925	0.207074	1.42609	1.56697	0.132136	1.52425	2.00982	1.83654	1.48149	1.91328	1.18059	0.648856	1.09924	0.813504	-0.00694	0.018315	1.15949	0.271421	1.28518	0.941566	0.167421	0.931688	0.327093	0.13364	266	0.009682	0.024938	0.201491	-0.0049	0.178268	-0.00143	-0.00757	0.09821	0.105552	0.055852	-0.0123	-0.00207	0.027324	-0.00758	0.034659	-0.01738	-0.01003
	268	1.32953	1.33666	0.931106	1.7605	1.40151	1.23764	1.62122	0.203957	1.43286	1.57898	0.135128	1.53594	1.97587	1.84743	1.4724	1.92528	1.20048	0.640323	1.11706	0.820989	-0.00923	0.02341	1.13365	0.281352	1.2748	0.943626	0.178832	0.931314	0.343513	0.135694	268	0.007349	0.025947	0.214729	-0.00534	0.17598	0.002847	-0.00598	0.108212	0.111457	0.058477	-0.0139	-0.0033	0.034103	-0.0072	0.041068	-0.01427	-0.00982
	270	1.34651	1.33066	0.91591	1.76176	1.40339	1.22841	1.65659	0.201128	1.42163	1.58599	0.141738	1.54844	1.96802	1.84092	1.47345	1.92657	1.20527	0.636177	1.11853	0.830065	-0.00798	0.01983	1.13078	0.291323	1.2797	0.943752	0.179603	0.928461	0.347528	0.135988	270	0.008515	0.029889	0.214484	-0.0056	0.178759	0.00445	-0.00606	0.105295	0.119495	0.062217	-0.01286	-0.00295	0.034028	-0.00804	0.039196	-0.01607	-0.0053
	272	1.35499	1.31601	0.900749	1.74653	1.39891	1.21878	1.66202	0.201863	1.4247	1.60464	0.144583	1.54389	1.95511	1.84892	1.47511	1.93136	1.21744	0.630835	1.129	0.839116	-0.00858	0.015312	1.13742	0.298257	1.27981	0.947607	0.180679	0.93311	0.356806	0.142138	272	0.012848	0.025763	0.215464	-0.00569	0.180066	0.004603	-0.00622	0.105962	0.119659	0.063967	-0.01035	-0.0026	0.030303	-0.00865	0.036243	-0.01357	-0.00913
	274	1.36767	1.31651	0.89172	1.75861	1.40198	1.21233	1.69255	0.199901	1.43435	1.61554	0.149185	1.55738	1.94744	1.85103	1.47975	1.92436	1.23712	0.628071	1.1425	0.851504	-0.00699	0.013654	1.13368	0.304792	1.28654	0.9472	0.194441	0.9381	0.367391	0.146945	274	0.010432	0.026863	0.225761	-0.00543	0.177043	0.006512	-0.00741	0.106712	0.117363	0.065001	-0.01404	-0.00383	0.035965	-0.00811	0.038116	-0.01614	-0.00926
	276	1.37655	1.29687	0.891327	1.75856	1.40138	1.2024	1.73886	0.199708	1.43439	1.6294	0.14793	1.57266	1.95501	1.84929	1.48162	1.92899	1.26028	0.623195	1.14583	0.864023	-0.00791	0.011429	1.14725	0.311705	1.29013	0.944972	0.203275	0.938424	0.374801	0.151194	276	0.010932	0.028239	0.225107	-0.00525	0.181701	0.009718	-0.00432	0.113297	0.127287	0.069536	-0.01488	-0.00339	0.042222	-0.00918	0.049133	-0.0142	-0.00954
	278	1.3915	1.30951	0.885337	1.74571	1.40616	1.2046	1.77111	0.201153	1.43945	1.64652	0.158389	1.60186	1.94644	1.84335	1.48369	1.94864	1.27521	0.620781	1.15497	0.873595	-0.00542	0.022027	1.14764	0.322709	1.29639	0.954671	0.202385	0.943005	0.382807	0.152047	278	0.011098	0.029247	0.234586	-0.00332	0.177533	0.007351	-0.00622	0.111713	0.129174	0.073673	-0.01418	-0.00269	0.048629	-0.00751	0.046469	-0.01773	-0.00655
	280	1.39077	1.30734	0.878382	1.76649	1.39999	1.2031	1.78648	0.198168	1.43153	1.66096	0.155941	1.61376	1.95214	1.853	1.48856	1.93229	1.26852	0.617124	1.15324	0.883975	-0.00691	0.020133	1.15306	0.336219	1.29889	0.948265	0.21114	0.943967	0.389833	0.160363	280	0.011848	0.030714	0.239244	-0.0049	0.186441	0.006893	-0.00265	0.109296	0.138934	0.0724	-0.01279	-0.00357	0.040509	-0.0072	0.048197	-0.01406	-0.00732
	282	1.39561	1.30656	0.874467	1.75184	1.39058	1.20661	1.79359	0.194028	1.42614	1.68197	0.163555	1.63702	1.96019	1.84855	1.48493	1.95402	1.30219	0.609965	1.1493	0.896664	-0.01081	0.030154	1.16089	0.355854	1.3002	0.954741	0.215922	0.943132	0.395924	0.164961	282	0.014431	0.030898	0.242022	-0.00403	0.185297	0.012237	-0.0059	0.116297	0.136556	0.07797	-0.01272	-0.00216	0.053173	-0.0088	0.05043	-0.01718	-0.00961
	284	1.40808	1.32743	0.874628	1.76162	1.38459	1.20619	1.80669	0.192294	1.43406	1.70993	0.170375	1.64728	1.95681	1.8593	1.48448	1.96484	1.30551	0.603241	1.16729	0.909704	-0.00737	0.031613	1.16333	0.359147	1.29977	0.963431	0.219722	0.942528	0.407501	0.16956	284	0.014514	0.03429	0.245536	-0.00438	0.18497	0.013687	-0.00384	0.119048	0.136638	0.080356	-0.01446	-0.00365	0.056078	-0.00842	0.048629	-0.01434	-0.01024
	286	1.41424	1.32732	0.85986	1.76955	1.37959	1.21351	1.80957	0.189189	1.42288	1.74271	0.170793	1.66678	1.9521	1.86313	1.48599	1.97131	1.28947	0.601316	1.16239	0.926448	-0.00871	0.036633	1.16955	0.374569	1.30439	0.968449	0.227891	0.944921	0.412788	0.180545	286	0.014931	0.03264	0.252972	-0.00306	0.185869	0.014603	-0.00209	0.120215	0.136146	0.084096	-0.01369	-0.00172	0.062931	-0.00956	0.056839	-0.01787	-0.00836
	288	1.42714	1.31989	0.866118	1.77616	1.35967	1.20299	1.79004	0.188383	1.42813	1.77611	0.177905	1.67077	1.96016	1.87247	1.4683	1.97362	1.29246	0.588389	1.16671	0.938772	-0.00566	0.040384	1.17937	0.380572	1.28984	0.969626	0.238227	0.940365	0.41811	0.18355	288	0.018014	0.037591	0.257222	-0.00552	0.181129	0.01781	-0.00336	0.118964	0.143773	0.08513	-0.01244	-0.00436	0.063676	-0.00683	0.057919	-0.01655	-0.00892
	290	1.43858	1.31083	0.859878	1.76168	1.34656	1.20447	1.82476	0.185976	1.42454	1.80395	0.18257	1.68326	1.95632	1.86299	1.46508	1.97236	1.31446	0.584607	1.16911	0.947496	-0.00952	0.045868	1.18471	0.391474	1.28694	0.974126	0.230508	0.940774	0.425754	0.189909	290	0.017597	0.038324	0.271931	-0.00394	0.185051	0.018039	-0.00067	0.123465	0.145332	0.087835	-0.01397	-0.00225	0.06606	-0.0072	0.052878	-0.01815	-0.00906
	292	1.43594	1.31768	0.862703	1.76602	1.34123	1.20257	1.84785	0.185145	1.43701	1.83225	0.187653	1.69662	1.96879	1.85813	1.46538	1.98224	1.3223	0.582635	1.184	0.961071	-0.00911	0.048993	1.19787	0.40077	1.28695	0.979368	0.245228	0.941855	0.437039	0.198379	292	0.017264	0.038141	0.26997	-0.00446	0.181619	0.023688	-0.00225	0.119048	0.144348	0.091893	-0.01181	-0.00242	0.069188	-0.00902	0.05547	-0.01392	-0.01267
	294	1.4479	1.32026	0.848454	1.76821	1.33446	1.2083	1.85184	0.18281	1.44544	1.85776	0.196439	1.70778	1.9568	1.85774	1.46652	1.9981	1.33038	0.577759	1.19482	0.972716	-0.00438	0.049609	1.19631	0.414791	1.28546	0.992866	0.254832	0.940706	0.448931	0.204557	294	0.017431	0.037499	0.273484	-0.00481	0.18546	0.019184	-0.00257	0.124632	0.151975	0.092529	-0.01558	-0.00401	0.071274	-0.01092	0.058567	-0.01503	-0.01343
	296	1.46418	1.31935	0.827607	1.77422	1.31511	1.19569	1.88304	0.177719	1.44704	1.88213	0.197129	1.72254	1.9301	1.87339	1.46016	1.99863	1.32877	0.567324	1.20171	0.98131	-0.00761	0.051977	1.18094	0.425775	1.28336	0.993861	0.249093	0.940067	0.459399	0.212677	296	0.02018	0.037774	0.273565	-0.00411	0.191507	0.026512	-0.00067	0.121882	0.149269	0.095314	-0.01146	-0.00137	0.074552	-0.01122	0.063536	-0.01496	-0.00864
	298	1.46677	1.27544	0.810873	1.79436	1.31611	1.18961	1.86986	0.176095	1.45052	1.91094	0.203823	1.67321	1.91771	1.86005	1.46799	1.99774	1.34985	0.556563	1.20071	0.993712	-0.00595	0.035572	1.17686	0.433527	1.28686	0.988899	0.255563	0.931867	0.463788	0.220406	298	0.021597	0.038691	0.282554	-0.00438	0.190282	0.022084	0.000603	0.127716	0.15214	0.096826	-0.01258	-0.00286	0.080511	-0.00531	0.063392	-0.01496	-0.00683
	300	1.46985	1.2768	0.800914	1.78133	1.31002	1.18876	1.85856	0.168741	1.45727	1.93839	0.207484	1.68273	1.90701	1.86115	1.47534	2.00012	1.34151	0.546206	1.21097	1.00356	-0.00479	0.038281	1.17157	0.443416	1.29603	0.999916	0.257542	0.921777	0.473112	0.227031	300	0.022263	0.041991	0.284597	-0.0021	0.1902	0.027581	-0.00027	0.125382	0.156241	0.101201	-0.01495	-0.0055	0.088854	-0.00978	0.06764	-0.01572	-0.00732
	302	1.48903	1.28289	0.794263	1.77701	1.31279	1.18447	1.86162	0.168597	1.4584	1.96514	0.221478	1.69197	1.90539	1.85293	1.49151	2.00207	1.36453	0.540228	1.21886	1.01338	-0.00643	0.042894	1.1778	0.449604	1.30681	1.00203	0.263401	0.922075	0.483475	0.2336	302	0.023763	0.040158	0.291788	-0.00113	0.188402	0.028191	0.000603	0.1298	0.16149	0.105816	-0.01369	-0.00436	0.091313	-0.00872	0.067784	-0.01447	-0.00669
	304	1.49994	1.28881	0.788113	1.77403	1.30595	1.18383	1.88047	0.169957	1.46534	1.98972	0.220788	1.70443	1.90314	1.85193	1.49715	1.99969	1.35641	0.537984	1.22132	1.02471	-0.00124	0.047118	1.17919	0.457366	1.31201	1.00436	0.27456	0.923361	0.484572	0.240253	304	0.026513	0.039149	0.286313	-0.00324	0.195348	0.032314	0.000841	0.13205	0.157307	0.109157	-0.01606	0.000387	0.096378	-0.00827	0.071817	-0.01787	-0.00767
	306	1.4972	1.29698	0.792118	1.78709	1.3044	1.17718	1.8471	0.157452	1.46477	2.00328	0.231853	1.72094	1.90643	1.86072	1.50723	1.99809	1.36025	0.520219	1.22362	1.02711	-0.0039	0.055699	1.18641	0.475396	1.31757	1.00842	0.268382	0.907523	0.493769	0.2459	306	0.026513	0.040799	0.288274	-0.00385	0.194613	0.031474	0.003142	0.128633	0.16354	0.111703	-0.01307	3.51e-05	0.09757	-0.00834	0.069585	-0.0151	-0.01072
	308	1.5037	1.31285	0.793066	1.80423	1.30473	1.16925	1.84121	0.155598	1.45625	2.01877	0.233611	1.73368	1.90366	1.86475	1.52585	1.99481	1.35512	0.516834	1.221	1.02987	-0.00281	0.055775	1.19024	0.498785	1.33044	1.00924	0.276778	0.906672	0.499359	0.249282	308	0.026179	0.044559	0.302166	-0.00473	0.192243	0.036207	0.001793	0.133384	0.162966	0.109953	-0.01362	-0.00199	0.108595	-0.0069	0.072897	-0.01254	-0.0094
	310	1.515	1.30849	0.781516	1.7992	1.3093	1.16819	1.82762	0.151157	1.45809	2.03417	0.238589	1.72966	1.9042	1.86759	1.5416	1.99427	1.35593	0.506034	1.22621	1.03827	-0.00162	0.06197	1.19131	0.506864	1.34109	1.02149	0.28075	0.901052	0.507913	0.256759	310	0.028012	0.04245	0.305435	-0.00148	0.19543	0.041856	0.005364	0.134717	0.164689	0.114568	-0.01307	-0.00199	0.111724	-0.00736	0.07657	-0.01385	-0.01058
	312	1.52065	1.30543	0.77676	1.78977	1.30462	1.15504	1.81768	0.149075	1.45172	2.03969	0.247061	1.73934	1.90032	1.8634	1.5519	1.9839	1.35569	0.50025	1.22503	1.041	0.004061	0.060899	1.19581	0.519023	1.34348	1.01685	0.283327	0.893874	0.513772	0.262644	312	0.029762	0.044008	0.314179	-0.0035	0.196492	0.042772	0.002825	0.137968	0.174859	0.117511	-0.0153	-0.00304	0.113362	-0.00758	0.082979	-0.01538	-0.01024
	314	1.53389	1.30964	0.767499	1.78882	1.3036	1.14577	1.8358	0.145633	1.45046	2.03877	0.258022	1.74648	1.89612	1.86322	1.56228	1.97917	1.37516	0.489807	1.22617	1.03984	-0.0002	0.064186	1.19394	0.52606	1.34512	1.01962	0.288721	0.886261	0.520424	0.263957	314	0.031179	0.040524	0.311891	-0.00131	0.196819	0.04407	0.003697	0.135634	0.173219	0.118148	-0.01816	0.001177	0.115821	-0.00796	0.075634	-0.01628	-0.0117
	316	1.54452	1.32563	0.760991	1.76996	1.30081	1.13707	1.86057	0.141457	1.471	2.04644	0.260302	1.77052	1.89395	1.86541	1.57103	1.97588	1.42865	0.479791	1.24248	1.04372	-0.00013	0.07309	1.19616	0.532369	1.35207	1.02205	0.300052	0.877372	0.534732	0.270009	316	0.033678	0.046484	0.314914	-0.00367	0.195675	0.049566	0.001396	0.135218	0.180272	0.122921	-0.01551	-0.00172	0.123642	-0.00849	0.078514	-0.0133	-0.01072
	318	1.55629	1.31941	0.737374	1.80087	1.2905	1.13957	1.8748	0.137569	1.48298	2.05086	0.273606	1.76803	1.85358	1.86597	1.5724	1.97411	1.41925	0.473324	1.25179	1.04375	-0.00019	0.074444	1.1708	0.544908	1.34653	1.02711	0.318664	0.872297	0.548292	0.272944	318	0.035011	0.0452	0.316875	-0.00104	0.19592	0.050406	0.006792	0.135468	0.175351	0.121649	-0.01579	-0.00172	0.126399	-0.00683	0.079522	-0.01274	-0.01038
	320	1.55769	1.31889	0.727165	1.81073	1.29009	1.13597	1.86659	0.139796	1.47304	2.05089	0.276179	1.77261	1.84996	1.8631	1.58638	1.97016	1.4264	0.470933	1.25089	1.04525	-0.00348	0.07756	1.16982	0.562661	1.3531	1.03524	0.33495	0.873549	0.552459	0.276215	320	0.037511	0.046392	0.325047	-0.00131	0.194695	0.05552	0.008458	0.136468	0.183717	0.125706	-0.01627	-0.00111	0.129676	-0.00713	0.083915	-0.01551	-0.00655
	322	1.56197	1.31935	0.717797	1.80306	1.29169	1.13042	1.89884	0.140891	1.48351	2.05461	0.279819	1.78001	1.83907	1.86774	1.6043	1.96496	1.45691	0.469962	1.25719	1.05093	0.001315	0.083385	1.17037	0.570516	1.36064	1.03783	0.330354	0.87652	0.563487	0.281288	322	0.037261	0.046851	0.335507	-0.00289	0.196329	0.054146	0.00703	0.1313	0.184456	0.125627	-0.01606	3.51e-05	0.138392	-0.00728	0.084707	-0.01565	-0.01149
	324	1.5643	1.3236	0.710001	1.80232	1.28433	1.12418	1.8862	0.137701	1.47979	2.0519	0.293102	1.78236	1.83248	1.87016	1.60886	1.95894	1.45195	0.466033	1.25558	1.04499	0.000991	0.084891	1.16829	0.573246	1.36135	1.04156	0.34409	0.874443	0.570174	0.277626	324	0.040011	0.047951	0.324965	-0.00534	0.20066	0.06033	0.010838	0.136468	0.183307	0.128491	-0.01565	0.002319	0.137572	-0.00781	0.0891	-0.01641	-0.01024
	326	1.57077	1.32852	0.710967	1.8115	1.27796	1.12352	1.89815	0.139483	1.47526	2.05132	0.294838	1.78404	1.83245	1.86442	1.6141	1.96663	1.45227	0.462159	1.25116	1.04873	0.001963	0.091389	1.17564	0.586654	1.35938	1.05333	0.350839	0.873319	0.569719	0.28126	326	0.040344	0.050243	0.331094	-0.0035	0.201314	0.063688	0.012029	0.140469	0.186916	0.13048	-0.01404	0.001353	0.144053	-0.00789	0.08946	-0.01212	-0.0135
	328	1.58243	1.34445	0.694697	1.8059	1.26379	1.13425	1.88234	0.137954	1.48221	2.06229	0.302515	1.78983	1.81897	1.86802	1.60958	1.96669	1.4614	0.457539	1.26042	1.05648	0.003805	0.095026	1.17654	0.589998	1.3565	1.05971	0.357547	0.869981	0.580258	0.287019	328	0.044093	0.051068	0.33469	-0.00245	0.201804	0.063917	0.009331	0.137801	0.188803	0.132707	-0.01648	-0.0019	0.148821	-0.00971	0.092556	-0.00893	-0.00829
	330	1.57995	1.34833	0.683988	1.80098	1.25989	1.14344	1.87668	0.137449	1.48394	2.06672	0.314376	1.79806	1.80252	1.8793	1.61076	1.98086	1.46336	0.452679	1.25527	1.06177	0.006927	0.101846	1.17052	0.607445	1.35091	1.07796	0.356644	0.865536	0.585264	0.287997	330	0.043843	0.053452	0.333791	-0.00113	0.20442	0.07117	0.012663	0.135884	0.186178	0.131753	-0.01753	-0.00049	0.148225	-0.01001	0.092124	-0.01226	-0.01274
	332	1.58672	1.35643	0.694429	1.80532	1.23697	1.13046	1.87645	0.141745	1.48755	2.06589	0.317827	1.80169	1.79135	1.88392	1.58661	1.97413	1.47348	0.45462	1.26558	1.06156	0.002833	0.106695	1.17642	0.621834	1.33146	1.08107	0.36593	0.872561	0.592932	0.292232	332	0.049843	0.045842	0.344251	-0.00157	0.208669	0.072086	0.014409	0.139385	0.188721	0.132628	-0.01397	0.00065	0.157909	-0.01138	0.094645	-0.01122	-0.00989
	334	1.58894	1.3609	0.670937	1.84424	1.22491	1.12566	1.84939	0.141745	1.50011	2.07688	0.325881	1.79285	1.75161	1.92648	1.58456	1.97106	1.47556	0.448277	1.27585	1.07479	0.0021	0.107084	1.15276	0.666576	1.3248	1.09021	0.37568	0.866456	0.603073	0.29725	334	0.047176	0.053269	0.35087	-0.00166	0.205891	0.077048	0.015282	0.137635	0.188392	0.136685	-0.01648	0.000387	0.154259	-0.00834	0.095797	-0.01413	-0.01163
	336	1.59709	1.3534	0.667522	1.85004	1.22175	1.12934	1.8827	0.139591	1.50255	2.07825	0.337114	1.79239	1.75117	1.92525	1.59211	1.97473	1.48618	0.442058	1.27452	1.08094	0.006449	0.115523	1.16888	0.668622	1.32528	1.09816	0.379134	0.861057	0.607099	0.30674	336	0.052009	0.052077	0.352504	-0.00096	0.206463	0.080101	0.017583	0.136635	0.188146	0.133662	-0.01606	-0.00119	0.158579	-0.00895	0.099469	-0.01392	-0.01211
	338	1.59987	1.35303	0.662838	1.83878	1.22003	1.10788	1.86577	0.139447	1.51433	2.07064	0.343954	1.78818	1.73813	1.92347	1.603	1.95967	1.50309	0.43868	1.27864	1.08479	0.005989	0.117796	1.15887	0.68252	1.33407	1.09331	0.389058	0.864736	0.61374	0.312149	338	0.055342	0.048409	0.343107	-0.00332	0.211775	0.082391	0.0179	0.143469	0.19561	0.138356	-0.01523	0.000299	0.168338	-0.00751	0.101342	-0.01254	-0.01149
	340	1.60994	1.32906	0.661801	1.84006	1.21566	1.0959	1.86605	0.138676	1.51582	2.0533	0.352552	1.75206	1.74192	1.91542	1.60797	1.94601	1.51737	0.43111	1.27941	1.0853	0.01172	0.104943	1.1663	0.690538	1.33966	1.09357	0.397799	0.856638	0.617766	0.31377	340	0.056425	0.050426	0.348664	-0.00297	0.212592	0.086361	0.018455	0.136384	0.197743	0.138436	-0.01439	0.001529	0.173627	-0.0088	0.095797	-0.01143	-0.01156
	342	1.61678	1.32299	0.653487	1.83656	1.20968	1.08516	1.88469	0.140674	1.51205	2.0492	0.360793	1.74732	1.74007	1.93179	1.61183	1.93208	1.51633	0.429845	1.28049	1.0871	0.007763	0.107036	1.16099	0.709007	1.33868	1.08371	0.416185	0.85737	0.624885	0.315447	342	0.060258	0.051251	0.35847	-0.0021	0.213409	0.090254	0.018138	0.140552	0.192247	0.138834	-0.01725	0.000387	0.167667	-0.00804	0.106022	-0.01454	-0.01524
	344	1.62164	1.3195	0.649143	1.82765	1.21189	1.08394	1.88942	0.141204	1.51884	2.05122	0.371504	1.73193	1.73797	1.91975	1.6289	1.92884	1.54159	0.426871	1.28257	1.09693	0.007336	0.1032	1.17353	0.707668	1.35676	1.08857	0.432936	0.858477	0.632949	0.318801	344	0.061257	0.052902	0.357489	8.77e-06	0.210467	0.0872	0.020915	0.141802	0.20127	0.138118	-0.01655	0.00311	0.172137	-0.00425	0.108615	-0.01164	-0.01204
	346	1.63955	1.32275	0.641222	1.80286	1.20726	1.07955	1.87524	0.142143	1.52363	2.05565	0.382841	1.73605	1.73069	1.92615	1.64013	1.92947	1.5546	0.424014	1.2868	1.096	0.008326	0.107462	1.16797	0.718958	1.3587	1.09499	0.444321	0.856919	0.636777	0.324126	346	0.06559	0.052718	0.354465	0.00036	0.211693	0.09659	0.019725	0.138218	0.200778	0.139231	-0.01774	0.000738	0.182491	-0.0088	0.107391	-0.01198	-0.01045
	348	1.65378	1.31646	0.621198	1.81779	1.20288	1.0801	1.85701	0.141264	1.54069	2.06062	0.400371	1.73453	1.7081	1.9102	1.64729	1.91369	1.55656	0.417694	1.30094	1.1086	0.012709	0.114263	1.15675	0.739044	1.36543	1.10462	0.441305	0.852994	0.651353	0.329396	348	0.066173	0.050335	0.3561	0.00036	0.217822	0.100483	0.02393	0.139302	0.1952	0.140504	-0.01369	0.002759	0.185099	-0.00918	0.113079	-0.01219	-0.0094
	350	1.65588	1.3115	0.621467	1.81511	1.18602	1.06641	1.85895	0.141481	1.54529	2.0756	0.409993	1.7394	1.71528	1.91414	1.64672	1.91608	1.56311	0.415535	1.30913	1.12147	0.010969	0.114017	1.15949	0.746274	1.36238	1.11213	0.453833	0.855983	0.658227	0.337754	350	0.06884	0.053085	0.362065	-0.00201	0.220437	0.09804	0.024803	0.137301	0.194626	0.141857	-0.01641	0.000387	0.188749	-0.01122	0.114736	-0.01454	-0.00857
	352	1.6585	1.31608	0.615906	1.80224	1.172	1.05845	1.867	0.144971	1.53991	2.09041	0.418632	1.74093	1.71415	1.90369	1.63706	1.90767	1.56983	0.416514	1.30471	1.14157	0.013664	0.119918	1.16469	0.759958	1.35397	1.11272	0.465762	0.859908	0.664494	0.352094	352	0.067507	0.05336	0.365579	9.65e-05	0.221091	0.10827	0.02631	0.141969	0.193314	0.142812	-0.01544	0.001002	0.190462	-0.00698	0.119776	-0.00935	-0.01316
	354	1.67559	1.32078	0.613618	1.81757	1.1607	1.06192	1.82105	0.143214	1.54566	2.11277	0.428694	1.74454	1.71209	1.90638	1.6419	1.90204	1.56142	0.410955	1.30984	1.16307	0.014978	0.11988	1.16522	0.772128	1.35293	1.11659	0.467728	0.858835	0.673048	0.367943	354	0.069923	0.051068	0.362801	0.001061	0.223461	0.111781	0.029167	0.142052	0.197169	0.14313	-0.0176	0.00434	0.19739	-0.00743	0.114736	-0.00817	-0.0085
	356	1.68463	1.34085	0.608183	1.80412	1.16348	1.0568	1.81045	0.149268	1.56161	2.11009	0.439551	1.75158	1.71046	1.90365	1.65616	1.90167	1.5551	0.413998	1.32429	1.16776	0.015029	0.129342	1.16669	0.785729	1.3599	1.12714	0.480441	0.864472	0.687893	0.370319	356	0.073172	0.055744	0.371708	0.001587	0.224932	0.109415	0.032579	0.138552	0.1952	0.142732	-0.01613	0.002671	0.193218	-0.00925	0.119848	-0.00852	-0.01357
	358	1.69257	1.34232	0.598117	1.80978	1.15769	1.05087	1.83359	0.145898	1.55496	2.1024	0.454298	1.74084	1.69588	1.89199	1.66436	1.90007	1.57929	0.412236	1.32562	1.17173	0.016905	0.135309	1.16096	0.800957	1.36424	1.13138	0.481345	0.859831	0.690997	0.373659	358	0.075172	0.052627	0.366723	0.000447	0.222235	0.112316	0.031944	0.14597	0.200778	0.142175	-0.01376	0.001177	0.192697	-0.00819	0.122873	-0.01004	-0.01135
	360	1.69411	1.33146	0.589464	1.82612	1.1532	1.04033	1.82749	0.142492	1.54717	2.11841	0.466765	1.73437	1.67027	1.9363	1.6747	1.89463	1.5841	0.401801	1.31633	1.18647	0.020351	0.137384	1.14619	0.81912	1.36592	1.13792	0.500195	0.849971	0.68976	0.383471	360	0.079338	0.053085	0.364925	0.001149	0.22199	0.121018	0.034562	0.142636	0.199875	0.144801	-0.01439	0.003461	0.19657	-0.00993	0.122585	-0.00956	-0.00829
	362	1.71072	1.32364	0.580882	1.81568	1.14553	1.02934	1.83042	0.14331	1.56166	2.12445	0.482286	1.73133	1.67393	1.93385	1.68132	1.88058	1.5987	0.400209	1.32727	1.19945	0.020368	0.139486	1.15305	0.83084	1.37123	1.13653	0.511181	0.85101	0.699097	0.394009	362	0.082421	0.050426	0.360594	0.002289	0.228119	0.120484	0.033927	0.138218	0.197743	0.14305	-0.0146	0.00065	0.205956	-0.00872	0.121865	-0.00893	-0.01246
	364	1.71726	1.33723	0.5782	1.81339	1.13499	1.01171	1.82388	0.142949	1.55815	2.12884	0.497745	1.73161	1.6715	1.94534	1.68285	1.86173	1.62353	0.397849	1.32299	1.205	0.025809	0.145065	1.15437	0.844022	1.36453	1.133	0.509667	0.851035	0.701606	0.39707	364	0.085837	0.057486	0.368276	0.001587	0.225177	0.126896	0.036625	0.145553	0.205453	0.143528	-0.0146	0.00311	0.212437	-0.00918	0.122513	-0.00568	-0.01239
	366	1.72683	1.34	0.571728	1.84878	1.10714	0.999936	1.83956	0.138821	1.57286	2.13102	0.513015	1.72888	1.67168	1.94002	1.65743	1.846	1.64256	0.389176	1.33425	1.21115	0.024513	0.146012	1.1653	0.849432	1.33956	1.13222	0.517252	0.841022	0.716439	0.405247	366	0.087587	0.053177	0.376529	0.000798	0.233349	0.126896	0.037974	0.140802	0.204304	0.147506	-0.01376	0.006361	0.215566	-0.01092	0.128706	-0.00623	-0.01204
	368	1.73223	1.3379	0.563736	1.83746	1.10027	0.987172	1.83308	0.142877	1.56601	2.12202	0.526152	1.72219	1.65709	1.94695	1.66507	1.83477	1.65314	0.390069	1.33215	1.20875	0.029289	0.151165	1.16126	0.860222	1.33856	1.13318	0.539995	0.842589	0.717863	0.406882	368	0.087837	0.053177	0.368112	0.003254	0.233839	0.134377	0.0421	0.142886	0.208898	0.142891	-0.01606	0.0068	0.210277	-0.00728	0.127554	-0.00596	-0.01198
	370	1.73867	1.3482	0.564434	1.82295	1.09353	0.992062	1.82118	0.141156	1.57752	2.10903	0.53887	1.72279	1.6617	1.92123	1.6705	1.84137	1.65661	0.385232	1.33716	1.20579	0.030943	0.161034	1.16923	0.874048	1.3418	1.14078	0.544592	0.835981	0.72546	0.409006	370	0.094086	0.054552	0.37751	0.002026	0.237844	0.136133	0.037657	0.143052	0.210702	0.14862	-0.01551	0.002319	0.217503	-0.00811	0.12957	-0.00616	-0.01121
	372	1.75075	1.34512	0.553939	1.82271	1.08858	0.970258	1.82473	0.138303	1.58999	2.11114	0.554245	1.71581	1.64787	1.94256	1.67909	1.81224	1.63993	0.377988	1.3462	1.20785	0.032529	0.157805	1.16582	0.875337	1.34132	1.13429	0.574747	0.830251	0.738449	0.414569	372	0.093169	0.056753	0.372688	0.0015	0.240214	0.139034	0.04202	0.14772	0.21792	0.144403	-0.01544	0.005131	0.226889	-0.00758	0.135763	-0.00263	-0.01184
	374	1.7579	1.35281	0.542497	1.81281	1.07758	0.973179	1.84203	0.13935	1.60894	2.11306	0.563993	1.71826	1.64577	1.93711	1.67641	1.81554	1.65877	0.374347	1.35693	1.21146	0.033058	0.163393	1.16831	0.880113	1.34203	1.13759	0.565023	0.825516	0.748345	0.42234	374	0.094336	0.056936	0.381759	0.003254	0.239397	0.14453	0.046464	0.142302	0.214393	0.145915	-0.01321	0.005658	0.22957	-0.00508	0.130002	-0.00215	-0.0133
	376	1.75038	1.33458	0.533003	1.79778	1.06987	0.977138	1.83719	0.13911	1.62378	2.12227	0.578699	1.6743	1.61574	1.91167	1.68647	1.81951	1.6648	0.374005	1.3646	1.2273	0.035838	0.155389	1.14573	0.883283	1.34721	1.15735	0.578507	0.822468	0.760949	0.431439	376	0.098335	0.052718	0.38135	0.0015	0.246997	0.151477	0.050272	0.138218	0.208734	0.147506	-0.01474	0.005482	0.228453	-0.0088	0.134395	-0.00242	-0.00871
	378	1.74743	1.32741	0.521507	1.80849	1.05983	0.961896	1.87112	0.142504	1.6321	2.13367	0.588195	1.67052	1.60132	1.90861	1.67782	1.81572	1.68417	0.371404	1.37643	1.23338	0.029101	0.15162	1.13125	0.895801	1.3399	1.16123	0.593545	0.82125	0.769434	0.442676	378	0.101751	0.054644	0.378736	0.003692	0.25476	0.147049	0.046464	0.140469	0.214967	0.147426	-0.01558	0.006624	0.239329	-0.01084	0.135763	-0.00422	-0.01184
	380	1.75369	1.31872	0.516751	1.78586	1.05556	0.960287	1.90029	0.142046	1.63643	2.13542	0.596751	1.65562	1.60793	1.91248	1.68445	1.82352	1.70159	0.369168	1.38101	1.24532	0.034798	0.15483	1.14152	0.895995	1.34474	1.17844	0.61739	0.820007	0.777591	0.45183	380	0.105251	0.055744	0.382086	0.00299	0.255659	0.150103	0.051383	0.143052	0.214967	0.147983	-0.01704	0.004164	0.238957	-0.00796	0.138283	-0.00263	-0.00621
	382	1.75586	1.32791	0.517967	1.79305	1.04367	0.950549	1.92363	0.144261	1.64462	2.13985	0.609804	1.66331	1.60072	1.92173	1.68358	1.8152	1.73384	0.369719	1.38878	1.25309	0.033758	0.160675	1.14197	0.92058	1.33923	1.18444	0.643016	0.820935	0.78373	0.458134	382	0.105751	0.056294	0.383067	0.003517	0.253453	0.155217	0.051462	0.143969	0.214557	0.146631	-0.01509	0.007766	0.238435	-0.00865	0.141452	0.002424	-0.01135
	384	1.75776	1.32665	0.516519	1.79404	1.02962	0.94278	1.94276	0.143888	1.65329	2.14452	0.62748	1.66164	1.6022	1.87462	1.67361	1.81107	1.74996	0.366412	1.39611	1.25473	0.035429	0.16076	1.14951	0.916551	1.33404	1.19165	0.670422	0.815767	0.794793	0.463026	384	0.110833	0.057761	0.392382	0.002113	0.25664	0.157355	0.055747	0.142136	0.221693	0.147824	-0.01167	0.008206	0.243054	-0.0066	0.138499	0.000346	-0.01274
	386	1.76388	1.33103	0.504522	1.77884	1.01846	0.944326	1.96343	0.145621	1.65951	2.1495	0.634425	1.65156	1.58905	1.88085	1.67025	1.81147	1.76616	0.36687	1.39864	1.266	0.037595	0.165183	1.14313	0.916796	1.32695	1.20181	0.672162	0.812923	0.798831	0.472725	386	0.10925	0.058861	0.382903	0.004569	0.266528	0.160485	0.057016	0.146136	0.215951	0.15029	-0.01439	0.007942	0.244543	-0.01001	0.148869	-0.00083	-0.01476
	388	1.76219	1.33192	0.504987	1.77963	1.01564	0.940833	1.93174	0.145464	1.6743	2.15969	0.643587	1.64596	1.59955	1.87006	1.678	1.80661	1.77572	0.367281	1.41058	1.2795	0.033314	0.167911	1.15821	0.930685	1.33202	1.20879	0.681687	0.815145	0.810875	0.4829	388	0.114833	0.058403	0.389604	0.005007	0.26849	0.168271	0.063443	0.138302	0.215377	0.150688	-0.01293	0.007327	0.251695	-0.00978	0.15211	0.002078	-0.01072
	390	1.7721	1.33339	0.497997	1.7543	1.01178	0.936218	1.92474	0.143647	1.6617	2.16409	0.656598	1.64636	1.58554	1.85406	1.68788	1.80713	1.78082	0.359711	1.40017	1.28902	0.037902	0.174124	1.15063	0.922063	1.34445	1.21828	0.68805	0.807064	0.806919	0.490546	390	0.118666	0.056569	0.386744	0.006323	0.269062	0.165905	0.062967	0.143636	0.223005	0.152359	-0.01237	0.00803	0.251546	-0.0088	0.149877	0.002909	-0.00926
	392	1.77868	1.32808	0.502198	1.77695	0.996336	0.917632	1.92338	0.146355	1.6643	2.16662	0.675529	1.6422	1.58729	1.86791	1.68332	1.78849	1.75618	0.359354	1.40289	1.29786	0.038448	0.178159	1.15251	0.937659	1.33682	1.209	0.679894	0.803752	0.81084	0.498456	392	0.121582	0.058219	0.393118	0.005358	0.278296	0.171935	0.063046	0.143553	0.219232	0.153632	-0.01474	0.006624	0.251695	-0.0091	0.150885	0.00277	-0.01024
	394	1.77728	1.3223	0.489236	1.76728	0.990181	0.906476	1.92505	0.146848	1.68216	2.16624	0.686699	1.6384	1.56988	1.87041	1.68621	1.78336	1.77715	0.355379	1.41385	1.30408	0.039659	0.187394	1.1439	0.952774	1.34549	1.21259	0.689286	0.801896	0.822592	0.50325	394	0.124915	0.055286	0.393363	0.005446	0.282873	0.172546	0.065268	0.140635	0.225548	0.151961	-0.0116	0.005921	0.25244	-0.00766	0.153406	-0.00097	-0.01455
	396	1.78272	1.31662	0.481602	1.77151	0.98304	0.912382	1.92711	0.146415	1.6805	2.16278	0.696845	1.62912	1.55543	1.88313	1.69101	1.78235	1.78806	0.352312	1.41283	1.31119	0.04273	0.186494	1.13238	0.966693	1.34767	1.2283	0.71794	0.7974	0.832769	0.508324	396	0.125998	0.056111	0.394017	0.005884	0.282546	0.170103	0.069473	0.144969	0.229403	0.151484	-0.01348	0.009875	0.256835	-0.00554	0.15427	0.004917	-0.01545
	398	1.79099	1.31926	0.470607	1.77007	0.969344	0.910328	1.91787	0.149978	1.69126	2.15639	0.711006	1.63315	1.53474	1.86515	1.68507	1.77937	1.79441	0.353624	1.42178	1.30884	0.040478	0.193627	1.11558	0.968064	1.34087	1.23319	0.722895	0.799384	0.839351	0.511468	398	0.131914	0.059686	0.388542	0.006411	0.289656	0.178195	0.070187	0.143803	0.226122	0.156178	-0.01063	0.00882	0.262273	-0.01009	0.157294	0.010596	-0.01489
	400	1.7894	1.29317	0.459593	1.78914	0.963371	0.890281	1.94271	0.146379	1.68212	2.14577	0.717868	1.58626	1.52329	1.89467	1.68892	1.77346	1.81696	0.347995	1.41101	1.30684	0.039779	0.18102	1.10435	0.996423	1.33993	1.23458	0.742715	0.790954	0.838627	0.513956	400	0.13258	0.057486	0.389195	0.005709	0.294314	0.178806	0.076376	0.141219	0.226286	0.15586	-0.00986	0.013301	0.26637	-0.0069	0.158735	0.004432	-0.00968
	402	1.79676	1.29171	0.460291	1.80579	0.959835	0.891446	1.93776	0.144935	1.70242	2.13856	0.736087	1.58439	1.52683	1.92628	1.69465	1.77554	1.84103	0.346435	1.42376	1.3131	0.04058	0.184486	1.11415	1.01338	1.34601	1.24812	0.763027	0.787157	0.852958	0.515242	402	0.137913	0.056386	0.391238	0.007551	0.308779	0.180943	0.076059	0.143719	0.226696	0.156019	-0.01279	0.011193	0.259367	-0.00834	0.16572	0.006302	-0.01295
	404	1.80484	1.29405	0.434152	1.80685	0.957649	0.880438	1.96513	0.144851	1.72995	2.12617	0.746777	1.58821	1.50179	1.931	1.70823	1.7591	1.83039	0.340549	1.44761	1.31035	0.04128	0.188351	1.09666	1.03089	1.35442	1.24603	0.766388	0.782499	0.873416	0.515675	404	0.137329	0.058678	0.395161	0.007025	0.301097	0.184302	0.077249	0.137968	0.231535	0.157212	-0.01056	0.012335	0.267115	-0.00827	0.163631	0.00741	-0.01198
	406	1.8076	1.29525	0.444701	1.80478	0.953695	0.847266	1.92922	0.139374	1.73273	2.12976	0.76644	1.58795	1.51268	1.93815	1.71542	1.7302	1.82034	0.334936	1.45032	1.31382	0.043309	0.192054	1.11189	1.04083	1.35844	1.22945	0.767943	0.768994	0.882414	0.519491	406	0.141995	0.055102	0.394425	0.006586	0.309187	0.187355	0.084073	0.140302	0.232109	0.159122	-0.00881	0.013916	0.266668	-0.01024	0.167448	0.009488	-0.01024
	408	1.82908	1.30814	0.448616	1.83533	0.945071	0.84371	1.92129	0.141661	1.73228	2.14357	0.779095	1.59276	1.51064	1.95746	1.71395	1.72029	1.83417	0.332381	1.45336	1.32377	0.044572	0.195133	1.11521	1.06384	1.36171	1.22872	0.77853	0.770731	0.886137	0.528408	408	0.148661	0.05932	0.396468	0.009743	0.3136	0.19018	0.08439	0.140969	0.235882	0.160474	-0.00965	0.011632	0.273148	-0.00683	0.16788	0.012951	-0.01156
	410	1.84204	1.31655	0.462579	1.8015	0.936212	0.843964	1.91403	0.140422	1.74706	2.15059	0.797169	1.60696	1.52182	1.95092	1.71828	1.73253	1.82693	0.329718	1.46276	1.33741	0.044862	0.20863	1.12129	1.06421	1.35955	1.24801	0.770453	0.764584	0.901309	0.533789	410	0.148411	0.058403	0.399737	0.005621	0.318177	0.191249	0.087008	0.141385	0.234488	0.161588	-0.01111	0.014267	0.274862	-0.00789	0.172201	0.010527	-0.0135
	412	1.85029	1.31727	0.457198	1.79937	0.928822	0.834671	1.92618	0.145212	1.74178	2.19782	0.811518	1.5974	1.51629	1.95157	1.72134	1.73345	1.85085	0.330728	1.46329	1.37469	0.04916	0.205817	1.12422	1.07692	1.35628	1.25555	0.788427	0.765282	0.90439	0.560414	412	0.150161	0.056661	0.393118	0.007112	0.332233	0.192317	0.089468	0.14522	0.228911	0.160474	-0.00979	0.014092	0.274415	-0.00819	0.174937	0.016345	-0.01211
	414	1.85767	1.30222	0.454963	1.79425	0.92687	0.829145	1.92515	0.143587	1.74428	2.19178	0.838043	1.58584	1.51301	1.95331	1.71837	1.72561	1.86981	0.324586	1.46696	1.38057	0.048529	0.20469	1.12524	1.07911	1.35331	1.25991	0.803996	0.757738	0.907797	0.561616	414	0.155243	0.055652	0.402025	0.008077	0.331497	0.198959	0.091293	0.144136	0.238097	0.161111	-0.00812	0.01418	0.280747	-0.0091	0.177818	0.015652	-0.01107
	416	1.85905	1.3081	0.44445	1.796	0.910721	0.819852	1.91905	0.144429	1.75698	2.19744	0.854296	1.58228	1.50044	1.94827	1.70802	1.71405	1.82259	0.326116	1.47963	1.39446	0.047113	0.208999	1.12347	1.09076	1.33921	1.26586	0.789663	0.757363	0.919946	0.566187	416	0.157243	0.059595	0.399819	0.007463	0.340242	0.195753	0.09288	0.140135	0.236292	0.1631	-0.00756	0.016024	0.272106	-0.01016	0.180338	0.017106	-0.00982
	418	1.86685	1.30821	0.433437	1.79253	0.90665	0.805775	1.90888	0.157283	1.77255	2.19615	0.867977	1.57926	1.48387	1.96277	1.72097	1.71465	1.84112	0.338616	1.48713	1.40212	0.052503	0.21132	1.12206	1.1097	1.3409	1.27126	0.804873	0.774793	0.933122	0.576166	418	0.160743	0.056753	0.392382	0.005884	0.349966	0.199798	0.094943	0.141219	0.237359	0.164134	-0.00819	0.014443	0.275011	-0.0088	0.184443	0.018422	-0.01156
	420	1.87241	1.31618	0.427573	1.78411	0.905716	0.783738	1.91305	0.163	1.76414	2.19363	0.888267	1.58362	1.47398	1.95908	1.72607	1.69277	1.85471	0.343197	1.4908	1.41247	0.055539	0.219503	1.12144	1.11905	1.34374	1.26034	0.814039	0.780064	0.939541	0.578472	420	0.161076	0.058219	0.39418	0.007463	0.360182	0.206211	0.098672	0.137551	0.237031	0.164293	-0.00644	0.018924	0.275458	-0.00925	0.186099	0.019877	-0.01489
	422	1.87832	1.3174	0.417078	1.79294	0.900611	0.776562	1.90392	0.162134	1.75374	2.19254	0.903287	1.57635	1.46384	1.96749	1.73115	1.68523	1.85606	0.340479	1.48285	1.42671	0.053322	0.222108	1.11004	1.13539	1.34478	1.25723	0.825105	0.775721	0.94268	0.589178	422	0.167075	0.055194	0.395079	0.011322	0.364513	0.205218	0.100497	0.143302	0.238589	0.16477	-0.00456	0.020769	0.280747	-0.00796	0.186819	0.018907	-0.00836
	424	1.87757	1.32245	0.414682	1.79835	0.899627	0.785283	1.91385	0.169945	1.75926	2.19476	0.919394	1.58629	1.45973	1.98494	1.73862	1.71121	1.88069	0.3469	1.48525	1.43232	0.056153	0.223908	1.11102	1.15509	1.34387	1.28931	0.841578	0.783419	0.949087	0.595957	424	0.170158	0.057669	0.401044	0.008691	0.373584	0.208501	0.102639	0.140302	0.239573	0.167555	-0.00853	0.021296	0.28395	-0.00743	0.194956	0.024171	-0.0135
	426	1.88488	1.32119	0.401041	1.80325	0.90328	0.773725	1.9329	0.174759	1.76157	2.19775	0.938534	1.58946	1.452	1.99708	1.76284	1.6966	1.90046	0.350588	1.48912	1.44721	0.059974	0.231106	1.1018	1.16746	1.3586	1.28502	0.855726	0.78622	0.956521	0.605726	426	0.170324	0.056844	0.393853	0.008603	0.379713	0.210486	0.10367	0.133634	0.238179	0.168351	-0.00972	0.023141	0.284397	-0.01024	0.1933	0.026941	-0.01058
	428	1.89868	1.32988	0.404331	1.80499	0.896958	0.761955	1.92875	0.175324	1.769	2.196	0.952779	1.58819	1.45595	2.00577	1.77043	1.68313	1.924	0.348306	1.49749	1.45558	0.059445	0.233588	1.09918	1.18487	1.36185	1.28313	0.86731	0.784619	0.963873	0.608382	428	0.173991	0.057394	0.38658	0.009392	0.389111	0.216058	0.103115	0.135884	0.241952	0.167635	-0.00547	0.021998	0.288866	-0.011	0.198917	0.025971	-0.01232
	430	1.90377	1.31556	0.402185	1.81932	0.896274	0.759478	1.96011	0.171461	1.78092	2.19858	0.976375	1.57824	1.44936	2.03605	1.77643	1.68363	1.92822	0.344051	1.50375	1.46411	0.063215	0.233209	1.09966	1.19606	1.36392	1.29736	0.888034	0.774538	0.974867	0.614322	430	0.17649	0.058036	0.397857	0.012199	0.392135	0.216135	0.111684	0.136801	0.236866	0.174397	-0.00351	0.020154	0.291846	-0.00751	0.205326	0.028188	-0.01378
	432	1.90662	1.31662	0.397823	1.81565	0.889651	0.750037	1.94049	0.173964	1.78973	2.21219	0.990411	1.58201	1.43301	2.03358	1.78877	1.67781	1.93779	0.345573	1.50893	1.48303	0.063812	0.235274	1.09595	1.21392	1.36582	1.29858	0.88709	0.776036	0.983141	0.624763	432	0.179323	0.057669	0.389032	0.010357	0.403413	0.218272	0.115889	0.141886	0.235718	0.167157	-0.00282	0.021384	0.292144	-0.0072	0.208134	0.032412	-0.01267
	434	1.91512	1.31662	0.395052	1.81505	0.888766	0.751582	1.91722	0.179128	1.79472	2.21949	1.00798	1.5781	1.43613	2.03651	1.79756	1.6871	1.93594	0.347343	1.51442	1.49298	0.063829	0.244509	1.09238	1.2212	1.37015	1.31104	0.892869	0.776632	0.987506	0.635385	434	0.182823	0.056477	0.395242	0.014391	0.404639	0.221555	0.115334	0.143886	0.240393	0.176148	-0.00107	0.023228	0.288568	-0.00811	0.216848	0.032274	-0.01128
	436	1.92963	1.30771	0.384324	1.80942	0.881242	0.73162	1.94049	0.180921	1.78941	2.22485	1.02419	1.57448	1.42135	2.044	1.80452	1.67345	1.96123	0.346799	1.51064	1.5087	0.065091	0.243505	1.08739	1.23053	1.36864	1.30859	0.929109	0.773422	0.994088	0.643869	436	0.185156	0.059503	0.381922	0.011497	0.409869	0.219646	0.116683	0.144219	0.240147	0.17384	-0.00296	0.021647	0.288643	-0.00827	0.218	0.037329	-0.01149
	438	1.93404	1.3102	0.382411	1.77889	0.866578	0.723618	1.91457	0.182642	1.78899	2.22853	1.05218	1.56678	1.41887	2.05012	1.80211	1.66883	1.97019	0.349074	1.51356	1.51685	0.066831	0.247966	1.09071	1.23323	1.36255	1.30955	0.929986	0.774171	0.994485	0.649976	438	0.188572	0.056386	0.390911	0.013777	0.41706	0.223997	0.117397	0.144636	0.245069	0.174159	-0.00177	0.024019	0.29207	-0.00736	0.232618	0.040169	-0.0117
	440	1.93271	1.31068	0.378031	1.77909	0.858104	0.717797	1.90909	0.185976	1.77938	2.23156	1.06752	1.56302	1.41596	2.05826	1.79471	1.67403	1.96291	0.351349	1.50658	1.5253	0.06446	0.251802	1.08763	1.23443	1.35301	1.32057	0.937266	0.774197	0.99515	0.655595	440	0.193404	0.058953	0.392464	0.012374	0.42131	0.227509	0.119301	0.139968	0.237523	0.175113	-0.00198	0.027709	0.299966	-0.00804	0.226353	0.039546	-0.00933
	442	1.93722	1.3048	0.375671	1.78185	0.845258	0.703465	1.90646	0.186987	1.76645	2.23912	1.09094	1.57349	1.40186	2.05626	1.79224	1.66446	1.97967	0.351341	1.49409	1.53477	0.068281	0.255146	1.0805	1.242	1.34645	1.32249	0.940308	0.773925	0.991415	0.660487	442	0.189905	0.057486	0.39369	0.01176	0.42654	0.234227	0.12422	0.144803	0.246217	0.182194	-0.00079	0.028587	0.294081	-0.00683	0.233626	0.04377	-0.0085
	444	1.9456	1.30873	0.371559	1.76919	0.834981	0.70065	1.91398	0.190694	1.767	2.24392	1.11019	1.56987	1.3944	2.05337	1.78541	1.66862	1.96801	0.355278	1.4991	1.54687	0.069424	0.262287	1.07581	1.24806	1.33682	1.33052	0.95423	0.777697	0.999993	0.663701	444	0.195404	0.060237	0.38037	0.01062	0.427276	0.230028	0.126997	0.139468	0.245397	0.182353	-0.00149	0.024546	0.297731	-0.00774	0.241908	0.046194	-0.01065
	446	1.95653	1.29481	0.368645	1.77769	0.806404	0.688414	1.92405	0.194762	1.78728	2.23892	1.13161	1.54418	1.38247	2.05025	1.75586	1.66311	1.99751	0.357444	1.51765	1.55171	0.072545	0.254833	1.07085	1.24585	1.30728	1.33536	0.966106	0.779366	1.01469	0.664819	446	0.193988	0.06152	0.384537	0.012549	0.433405	0.236135	0.128426	0.136384	0.240147	0.184581	0.000112	0.025952	0.289537	-0.01016	0.245076	0.045363	-0.00954
	448	1.9503	1.31482	0.360117	1.77132	0.798797	0.66968	1.89094	0.188937	1.77919	2.24178	1.15395	1.56408	1.36797	2.06138	1.75316	1.65177	1.98551	0.351722	1.5147	1.55601	0.075155	0.267336	1.06707	1.25371	1.30252	1.33006	0.971978	0.770203	1.01526	0.671626	448	0.199153	0.056111	0.391647	0.011409	0.433732	0.236135	0.129378	0.142052	0.252696	0.189116	-0.00135	0.029027	0.294379	-0.00811	0.255374	0.053328	-0.01038
	450	1.96618	1.27535	0.354521	1.77143	0.78128	0.66352	1.90919	0.193017	1.78431	2.24183	1.16922	1.5205	1.36047	2.05192	1.74841	1.65097	1.98557	0.352149	1.51555	1.56875	0.078242	0.24771	1.06133	1.25388	1.29616	1.33097	0.995079	0.770382	1.02015	0.677902	450	0.20032	0.057853	0.389114	0.01404	0.427112	0.237586	0.129219	0.133634	0.252122	0.183229	-0.00052	0.028851	0.2949	-0.00857	0.254654	0.055336	-0.01031
	452	1.96667	1.28543	0.3461	1.75845	0.770136	0.661191	1.92402	0.196916	1.78338	2.23896	1.19325	1.53068	1.34377	2.06362	1.74686	1.65362	1.98185	0.353019	1.51439	1.57351	0.080716	0.255562	1.04875	1.2705	1.29152	1.33686	1.00579	0.770178	1.02632	0.681466	452	0.20107	0.059961	0.392709	0.012549	0.437491	0.238425	0.136201	0.140469	0.252368	0.191185	0.002064	0.028851	0.295422	-0.00675	0.261639	0.05589	-0.00919
	454	1.96744	1.28998	0.34703	1.74812	0.753787	0.662376	1.93972	0.198264	1.78744	2.23702	1.21248	1.53508	1.33827	2.04789	1.74044	1.65801	1.99846	0.355713	1.51505	1.57762	0.081517	0.26314	1.05146	1.25915	1.28341	1.3514	1.00369	0.774359	1.03009	0.689167	454	0.20307	0.056111	0.392301	0.013602	0.434876	0.240639	0.140407	0.141635	0.253845	0.191344	0.003737	0.027973	0.298923	-0.00758	0.265599	0.061916	-0.00989
	456	1.978	1.29629	0.343776	1.74913	0.738255	0.652088	1.92976	0.195664	1.78637	2.23558	1.23126	1.54114	1.32401	2.02664	1.72938	1.65382	2.02312	0.351209	1.5173	1.58703	0.086242	0.269741	1.04356	1.26498	1.27165	1.35303	1.03964	0.762932	1.03113	0.692479	456	0.208152	0.056477	0.388787	0.015005	0.439697	0.245677	0.143818	0.140552	0.252532	0.194924	0.005132	0.032277	0.304212	-0.00811	0.274745	0.060808	-0.0076
	458	1.98241	1.30389	0.326076	1.73984	0.724625	0.65357	1.93645	0.195111	1.79452	2.22308	1.24984	1.54525	1.28682	2.02063	1.72158	1.65536	2.01635	0.346116	1.5197	1.58504	0.087862	0.271475	1.01558	1.26999	1.26543	1.36165	1.04561	0.760692	1.0414	0.691417	458	0.207236	0.06042	0.386008	0.01597	0.436265	0.248655	0.140248	0.138385	0.252532	0.195083	0.004783	0.033771	0.310171	-0.00751	0.27993	0.06808	-0.00558
	460	1.98031	1.30396	0.314562	1.74361	0.720204	0.640382	1.96837	0.194726	1.80495	2.22392	1.25628	1.55772	1.27423	2.05324	1.73489	1.64735	2.03921	0.347576	1.52863	1.5904	0.087572	0.280293	1.00566	1.28109	1.27325	1.35561	1.0558	0.75847	1.05477	0.695526	460	0.209819	0.058219	0.380778	0.015443	0.429482	0.247051	0.146437	0.137635	0.252368	0.196993	0.005759	0.033683	0.30883	-0.00789	0.280362	0.069395	-0.00586
	462	1.98426	1.30649	0.31011	1.75553	0.714632	0.612989	1.93758	0.196362	1.8075	2.22111	1.28228	1.5618	1.27211	2.06271	1.73797	1.62003	2.06507	0.347933	1.53026	1.59127	0.091478	0.286156	1.01201	1.28056	1.27777	1.33806	1.07777	0.758368	1.0539	0.696742	462	0.211902	0.059778	0.384864	0.015005	0.428665	0.246288	0.151594	0.135718	0.256551	0.202323	0.007293	0.037197	0.31248	-0.00637	0.287779	0.074174	-0.00579
	464	1.98953	1.29382	0.311165	1.75829	0.702404	0.599843	1.90633	0.194774	1.81156	2.21975	1.29055	1.55395	1.26422	2.07109	1.74139	1.60844	2.04837	0.348391	1.53774	1.59874	0.093645	0.286421	1.01394	1.29537	1.2803	1.33836	1.06659	0.758836	1.06521	0.704471	464	0.214235	0.058678	0.387398	0.015882	0.430054	0.259113	0.150325	0.143553	0.260242	0.20113	0.010012	0.038603	0.303765	-0.00857	0.297572	0.074036	-0.00537
	466	1.99825	1.28452	0.304961	1.75706	0.696765	0.595504	1.93712	0.199239	1.80393	2.21451	1.30943	1.54687	1.25142	2.06828	1.7494	1.61042	2.05051	0.350169	1.52686	1.60764	0.090182	0.286724	1.01048	1.29974	1.28451	1.34379	1.0816	0.761586	1.06461	0.707154	466	0.2214	0.060053	0.383639	0.014654	0.432914	0.259342	0.159052	0.136551	0.262047	0.20113	0.007014	0.037812	0.306447	-0.00652	0.300669	0.075698	0.000188
	468	1.99262	1.28933	0.3048	1.74981	0.694029	0.587883	1.96873	0.200274	1.796	2.21055	1.33075	1.5573	1.24382	2.06799	1.75819	1.60852	2.06402	0.347677	1.51989	1.61364	0.092451	0.292587	1.01226	1.31824	1.29203	1.34393	1.07293	0.763315	1.05965	0.712955	468	0.217317	0.058586	0.384456	0.015882	0.423762	0.261403	0.159766	0.137135	0.261309	0.206301	0.014335	0.038164	0.308681	-0.00652	0.310463	0.078399	-0.00294
	470	2.00308	1.27565	0.307947	1.74998	0.688374	0.572451	1.93859	0.196964	1.80146	2.20519	1.35349	1.54911	1.24807	2.06835	1.76434	1.59421	2.05533	0.349004	1.52649	1.62812	0.093781	0.291659	1.01998	1.31562	1.29573	1.33822	1.10612	0.760258	1.06697	0.725003	470	0.221233	0.061428	0.378736	0.015619	0.425559	0.262624	0.156037	0.141469	0.263687	0.209325	0.012383	0.038339	0.317248	-0.00463	0.310823	0.087748	-2.1e-05
	472	2.01733	1.28157	0.289407	1.74774	0.680166	0.563644	1.94451	0.202549	1.79764	2.19944	1.37556	1.54974	1.2155	2.07784	1.77172	1.592	2.05662	0.351124	1.52639	1.63527	0.097005	0.293932	0.997292	1.33376	1.29664	1.33847	1.11275	0.761476	1.07222	0.734423	472	0.225483	0.061428	0.376693	0.016759	0.423271	0.265143	0.165479	0.136968	0.26582	0.212427	0.012174	0.041853	0.311512	-0.00781	0.31788	0.090034	-0.00363
	474	2.03185	1.27117	0.301689	1.75708	0.680099	0.557336	1.97308	0.202729	1.80636	2.14865	1.40177	1.55337	1.23461	2.09819	1.78876	1.58965	2.06673	0.348741	1.53778	1.61498	0.101679	0.296527	1.02243	1.3326	1.3109	1.3375	1.12063	0.761433	1.07839	0.72197	474	0.2224	0.061337	0.373097	0.019039	0.417551	0.271785	0.1654	0.138051	0.265738	0.210836	0.017054	0.046685	0.314268	-0.00576	0.331994	0.091835	-0.00092
	476	2.03938	1.26369	0.302315	1.74282	0.679432	0.559389	1.9631	0.210697	1.81524	2.13057	1.41545	1.5535	1.23926	2.10019	1.8018	1.59001	2.06866	0.355371	1.54421	1.61164	0.105363	0.301045	1.03283	1.35115	1.31413	1.34221	1.14196	0.77045	1.09064	0.719817	476	0.226566	0.062987	0.380206	0.018513	0.422781	0.26751	0.164924	0.139468	0.263195	0.215132	0.015172	0.044665	0.323282	-0.00485	0.333074	0.095228	-0.00058
	478	2.03786	1.26152	0.301546	1.74976	0.673443	0.549863	1.97905	0.209048	1.8286	2.13269	1.43363	1.55794	1.23307	2.08976	1.80715	1.5902	2.09496	0.350348	1.55646	1.62044	0.105909	0.302277	1.03056	1.36625	1.31674	1.34525	1.142	0.766031	1.10192	0.725729	478	0.230065	0.06152	0.378572	0.017548	0.417632	0.274304	0.164368	0.140219	0.263195	0.21553	0.014475	0.0473	0.315088	-0.00637	0.335594	0.100076	-0.00211
	480	2.04615	1.26967	0.29899	1.74189	0.669756	0.544656	1.94683	0.211274	1.82338	2.13562	1.46036	1.56898	1.22287	2.11867	1.82199	1.592	2.06521	0.354432	1.5475	1.63643	0.1077	0.312298	1.03194	1.38065	1.32371	1.35383	1.12958	0.770851	1.10089	0.738546	480	0.230232	0.063354	0.379471	0.019828	0.415671	0.280793	0.172461	0.141969	0.268772	0.218076	0.01566	0.046685	0.316801	-0.00493	0.344884	0.103054	0.000327
	482	2.05376	1.26742	0.299329	1.74648	0.665535	0.529414	1.92343	0.210745	1.83758	2.1252	1.48113	1.57211	1.21906	2.11846	1.82552	1.59185	2.06485	0.352436	1.55846	1.64373	0.113158	0.316655	1.0304	1.39107	1.32404	1.35267	1.16798	0.770442	1.11053	0.745157	482	0.230565	0.06262	0.37277	0.017987	0.407417	0.281403	0.173096	0.139385	0.26869	0.218315	0.017263	0.047827	0.318589	-0.00713	0.351581	0.103678	0.001647
	484	2.06609	1.25972	0.290068	1.75296	0.647401	0.522683	1.92664	0.211804	1.83991	2.12114	1.50881	1.58174	1.21345	2.11504	1.81327	1.58097	2.0802	0.352032	1.5599	1.65555	0.112254	0.318521	1.02923	1.39861	1.3115	1.34936	1.17302	0.768262	1.11383	0.752844	484	0.235231	0.062895	0.382168	0.017197	0.413628	0.285144	0.171351	0.136134	0.269921	0.221975	0.017333	0.047212	0.319334	-0.00531	0.351581	0.109426	0.003176
	486	2.05818	1.26644	0.279699	1.77485	0.629434	0.519846	1.91153	0.210973	1.8378	2.11615	1.52675	1.58085	1.19644	2.11539	1.79442	1.58667	2.08516	0.35006	1.55348	1.66492	0.116603	0.324033	1.01526	1.40526	1.2933	1.35232	1.17624	0.767981	1.11489	0.762614	486	0.239481	0.062804	0.375222	0.021582	0.409624	0.289266	0.177619	0.138302	0.278615	0.226351	0.021098	0.047827	0.319706	-0.00637	0.366415	0.114897	0.000535
	488	2.0731	1.27767	0.288191	1.75039	0.615587	0.500159	1.90482	0.215427	1.83754	2.11008	1.54144	1.5957	1.19733	2.13157	1.78609	1.56648	2.07113	0.353748	1.55139	1.67815	0.118309	0.327377	1.01065	1.40435	1.28459	1.34542	1.1569	0.771523	1.11498	0.771586	488	0.24298	0.065187	0.377346	0.018162	0.406518	0.288197	0.174524	0.138302	0.262785	0.223645	0.018309	0.05222	0.323654	-0.00804	0.373184	0.118914	0.003524
	490	2.0809	1.26761	0.28896	1.75039	0.603575	0.491734	1.92006	0.223514	1.84309	2.10057	1.57229	1.58343	1.19488	2.12485	1.78459	1.57097	2.0877	0.358671	1.55377	1.68381	0.118838	0.330673	1.00801	1.41264	1.27469	1.34978	1.20031	0.777254	1.1242	0.780601	490	0.24498	0.065279	0.370073	0.022547	0.405864	0.295297	0.179285	0.132467	0.268608	0.227942	0.020331	0.05222	0.331327	-0.00629	0.381898	0.119053	0.007972
	492	2.08777	1.2641	0.298203	1.76017	0.594417	0.485552	1.91609	0.216763	1.85034	2.08548	1.59369	1.58324	1.20254	2.15127	1.78329	1.5663	2.09262	0.35548	1.555	1.68512	0.124057	0.33414	1.01749	1.42966	1.26765	1.34723	1.20238	0.766721	1.12979	0.783019	492	0.244813	0.067846	0.36942	0.02395	0.401697	0.294381	0.179999	0.132884	0.271889	0.229056	0.027443	0.055383	0.326708	-0.00751	0.383554	0.123693	0.008041
	494	2.09162	1.27134	0.27505	1.76077	0.583957	0.467537	1.919	0.218857	1.857	2.0897	1.61327	1.58846	1.16797	2.16467	1.77826	1.54378	2.06801	0.354377	1.55394	1.70388	0.128714	0.340741	0.990028	1.4389	1.26142	1.33027	1.21314	0.764235	1.13426	0.796619	494	0.247896	0.063812	0.368357	0.019565	0.405946	0.30545	0.18357	0.132634	0.272709	0.229613	0.026676	0.054416	0.32723	-0.00592	0.393852	0.128818	0.00408
	496	2.09809	1.26597	0.271349	1.77045	0.576366	0.467707	1.91084	0.212695	1.85092	2.08786	1.63459	1.59214	1.14792	2.17352	1.78452	1.55108	2.08077	0.348018	1.5558	1.7169	0.130351	0.341329	0.976395	1.43229	1.25865	1.33763	1.21334	0.75027	1.13708	0.807814	496	0.24773	0.068396	0.370809	0.025002	0.403004	0.299266	0.1896	0.135468	0.268526	0.233511	0.027722	0.058018	0.334679	-0.0044	0.400189	0.132211	0.007207
	498	2.1097	1.26252	0.267005	1.77764	0.57056	0.46142	1.93725	0.217822	1.86139	2.08153	1.65272	1.58946	1.14923	2.17935	1.78922	1.55409	2.12561	0.354913	1.56819	1.73224	0.130641	0.348669	0.984142	1.44782	1.25517	1.34218	1.2511	0.754051	1.15498	0.821665	498	0.248063	0.06803	0.374404	0.021495	0.400062	0.307435	0.186981	0.13055	0.26869	0.236534	0.028559	0.05714	0.333115	-0.00493	0.411927	0.133112	0.014435
	500	2.11624	1.26057	0.270706	1.80841	0.564805	0.45327	1.90899	0.221456	1.85622	2.07926	1.67586	1.59678	1.15868	2.20815	1.79346	1.56301	2.11422	0.355324	1.56289	1.74051	0.134633	0.353888	0.990299	1.45938	1.25433	1.3471	1.2707	0.754315	1.15372	0.831672	500	0.253312	0.06748	0.371299	0.023161	0.398918	0.310259	0.187299	0.129633	0.268116	0.240751	0.026606	0.059688	0.330359	-0.00478	0.413799	0.140453	0.009501
	502	2.12303	1.26618	0.265092	1.7963	0.555679	0.446114	1.9198	0.215752	1.86827	2.07492	1.70236	1.59686	1.14694	2.20522	1.78744	1.56159	2.14535	0.353842	1.56023	1.7542	0.137874	0.354722	0.97995	1.47926	1.25226	1.34981	1.28069	0.748354	1.15659	0.839638	502	0.251062	0.066471	0.364844	0.022372	0.393606	0.322244	0.191901	0.134384	0.27476	0.240035	0.030232	0.063377	0.341532	-0.0047	0.429929	0.143639	0.014574
	504	2.1292	1.24559	0.262428	1.77417	0.545186	0.441923	1.92549	0.22053	1.88327	2.07623	1.71945	1.58406	1.14095	2.18028	1.79116	1.55452	2.13872	0.35357	1.5791	1.76842	0.140756	0.349531	0.972263	1.44472	1.24769	1.3442	1.31651	0.751513	1.17458	0.853503	504	0.253395	0.068396	0.360431	0.022547	0.396221	0.322855	0.19563	0.131967	0.265656	0.240194	0.032812	0.062938	0.338329	-0.00683	0.426329	0.148764	0.015061
	506	2.1423	1.24141	0.261212	1.77365	0.540331	0.429222	1.92757	0.222636	1.89989	2.10647	1.73704	1.58856	1.11895	2.21297	1.79637	1.54814	2.14055	0.354152	1.59075	1.80797	0.140773	0.358927	0.949246	1.45854	1.25427	1.34232	1.33803	0.748456	1.18487	0.882057	506	0.255978	0.068947	0.357652	0.022372	0.394423	0.329267	0.193805	0.130383	0.275498	0.245445	0.03316	0.063202	0.335126	-0.00265	0.43389	0.151534	0.015825
	508	2.14791	1.23207	0.26005	1.78272	0.534609	0.422067	1.92083	0.222961	1.90119	2.10407	1.76068	1.58425	1.11649	2.21568	1.79393	1.54158	2.1533	0.355363	1.58954	1.81172	0.139068	0.357061	0.950241	1.46944	1.25248	1.33819	1.31717	0.74987	1.18882	0.887969	508	0.251896	0.06748	0.367785	0.024915	0.398346	0.329954	0.198883	0.139385	0.27558	0.252128	0.034694	0.062587	0.344065	-0.00485	0.437347	0.155066	0.018953
	510	2.15681	1.23402	0.268256	1.7599	0.532407	0.417812	1.90039	0.227173	1.89889	2.10414	1.78928	1.59107	1.1323	2.21338	1.80198	1.54692	2.14459	0.35607	1.58228	1.82472	0.150018	0.36301	0.961055	1.4693	1.25459	1.34328	1.34732	0.754434	1.18333	0.902198	510	0.257978	0.072797	0.361575	0.026756	0.389275	0.335374	0.196423	0.133134	0.276892	0.254595	0.035601	0.066804	0.337212	-0.0041	0.445124	0.161576	0.022358
	512	2.16795	1.22847	0.266129	1.76597	0.527986	0.406804	1.91339	0.222648	1.91058	2.09509	1.81122	1.58338	1.12315	2.21645	1.80604	1.52265	2.14155	0.350961	1.59133	1.82905	0.15447	0.360291	0.957658	1.47752	1.25867	1.3204	1.35235	0.746072	1.19357	0.90449	512	0.257228	0.070597	0.364272	0.026493	0.388294	0.343848	0.19444	0.128633	0.285176	0.254197	0.03818	0.066277	0.353526	-0.00394	0.4439	0.166563	0.020482
	514	2.17986	1.20463	0.264073	1.76862	0.523548	0.398844	1.86425	0.228028	1.9266	2.09241	1.83467	1.56434	1.12688	2.21426	1.80501	1.53181	2.08627	0.357988	1.60165	1.83813	0.158291	0.352278	0.961308	1.49196	1.26023	1.33257	1.34253	0.752458	1.20555	0.913742	514	0.260811	0.071789	0.368684	0.025266	0.389193	0.351634	0.204913	0.130467	0.273366	0.260243	0.036437	0.068912	0.349727	-0.00372	0.453333	0.16961	0.021107
	516	2.19027	1.17487	0.267702	1.7784	0.514456	0.389678	1.85609	0.234611	1.91278	2.09772	1.85981	1.53275	1.11997	2.23215	1.80033	1.52545	2.1082	0.36395	1.59322	1.84229	0.159263	0.336659	0.957999	1.50248	1.25828	1.331	1.34868	0.760573	1.19972	0.9221	516	0.257978	0.070872	0.361902	0.027195	0.388866	0.35171	0.200152	0.130883	0.280009	0.262232	0.041457	0.069703	0.352855	-0.00417	0.461614	0.173558	0.023331
	518	2.19639	1.17077	0.264412	1.77504	0.500727	0.384343	1.88461	0.233877	1.9167	2.09297	1.87816	1.54489	1.10509	2.2349	1.7835	1.53425	2.11067	0.362561	1.59373	1.84989	0.165267	0.342693	0.951206	1.49268	1.2452	1.33576	1.36999	0.757661	1.19905	0.927481	518	0.257395	0.072889	0.35847	0.027107	0.388049	0.358657	0.202691	0.132384	0.273201	0.26263	0.04334	0.073744	0.349503	-0.0044	0.465935	0.177505	0.032158
	520	2.20041	1.1825	0.259835	1.77797	0.492502	0.370478	1.90976	0.234094	1.92551	2.0939	1.90109	1.56079	1.0984	2.22992	1.7806	1.51702	2.09814	0.358026	1.60014	1.86025	0.16699	0.356266	0.942276	1.5027	1.24112	1.31969	1.37803	0.755336	1.21306	0.93391	520	0.256895	0.073622	0.360758	0.028949	0.379305	0.366062	0.201422	0.131884	0.27435	0.264699	0.042364	0.073393	0.355686	-0.00326	0.472272	0.181522	0.028197
	522	2.21169	1.19485	0.262035	1.76452	0.486713	0.371261	1.89756	0.235165	1.91979	2.08619	1.9311	1.57667	1.09572	2.22746	1.77658	1.51996	2.10406	0.360356	1.59395	1.86624	0.171101	0.361646	0.943577	1.49702	1.24317	1.31885	1.41238	0.757934	1.2106	0.938816	522	0.257145	0.072706	0.360676	0.027809	0.386088	0.372322	0.201739	0.133884	0.277631	0.268597	0.041109	0.0784	0.352706	-0.00432	0.478393	0.188032	0.027432
	524	2.21659	1.18001	0.256939	1.77105	0.476904	0.352632	1.92304	0.233973	1.92638	2.07764	1.95662	1.57848	1.08496	2.23704	1.77323	1.50239	2.12323	0.35888	1.59678	1.86413	0.176712	0.366666	0.938544	1.49933	1.2347	1.29917	1.39905	0.753199	1.21545	0.943932	524	0.256395	0.075823	0.356835	0.029036	0.379305	0.379345	0.204834	0.130467	0.277385	0.2717	0.045083	0.074711	0.357176	-0.00243	0.478897	0.194889	0.033965
	526	2.23264	1.18068	0.252344	1.74785	0.465593	0.349711	1.89694	0.234731	1.93698	2.06315	1.97215	1.58439	1.06925	2.23041	1.76076	1.49791	2.11281	0.356039	1.60385	1.85991	0.181693	0.367546	0.932834	1.50643	1.22233	1.3021	1.42709	0.749419	1.2276	0.940186	526	0.252645	0.07188	0.366641	0.029387	0.374892	0.385146	0.20047	0.130633	0.27599	0.276474	0.045292	0.079103	0.358293	-0.00432	0.490923	0.197174	0.030977
	528	2.23582	1.17732	0.23949	1.76578	0.455133	0.343657	1.88674	0.237548	1.93201	2.05046	1.99225	1.5824	1.04189	2.25754	1.75491	1.48774	2.11275	0.36086	1.60196	1.85123	0.181403	0.370814	0.91322	1.53821	1.21528	1.29031	1.43781	0.755958	1.2292	0.943079	528	0.249646	0.070872	0.357244	0.030089	0.377915	0.393467	0.212371	0.129133	0.274678	0.277826	0.045013	0.077522	0.367381	-0.00326	0.48761	0.200429	0.035911
	530	2.24245	1.16618	0.237291	1.76039	0.445357	0.334914	1.8894	0.243517	1.92913	2.03539	2.02141	1.59258	1.02666	2.2582	1.74541	1.49751	2.14551	0.364253	1.60241	1.84369	0.185991	0.37895	0.902295	1.53072	1.20725	1.29662	1.44368	0.759977	1.23149	0.940088	530	0.257061	0.077198	0.3561	0.03158	0.372685	0.391711	0.208483	0.130717	0.274514	0.280929	0.048988	0.079718	0.36388	-0.00159	0.489195	0.210056	0.035981
	532	2.24142	1.15961	0.235914	1.75744	0.435497	0.322551	1.89763	0.240208	1.91968	2.02421	2.03517	1.59303	1.02992	2.26105	1.73876	1.4834	2.12568	0.362134	1.5928	1.83873	0.187851	0.383004	0.907045	1.52947	1.19677	1.29181	1.43803	0.756495	1.22572	0.939277	532	0.253395	0.078848	0.361166	0.030352	0.370234	0.397437	0.215148	0.128966	0.279599	0.286976	0.04829	0.086922	0.364327	-0.00114	0.497332	0.212342	0.036954
	534	2.26127	1.15853	0.229513	1.74448	0.42839	0.323102	1.90935	0.230676	1.92147	2.01523	2.05268	1.60094	1.0314	2.24645	1.72609	1.49149	2.13103	0.348414	1.59784	1.83585	0.191671	0.388479	0.909953	1.53568	1.19141	1.29591	1.45859	0.736238	1.23051	0.941416	534	0.253229	0.082149	0.366968	0.032983	0.373829	0.401941	0.21499	0.127966	0.279517	0.291272	0.047942	0.086483	0.368201	-0.00417	0.504821	0.214973	0.04439
	536	2.25957	1.15586	0.231248	1.74872	0.417747	0.316412	1.87565	0.230892	1.9323	1.97619	2.07835	1.59562	1.03007	2.25093	1.71136	1.48401	2.09885	0.349595	1.6072	1.79683	0.194264	0.389739	0.914763	1.53618	1.17115	1.29164	1.4662	0.73594	1.23746	0.922282	536	0.256395	0.073989	0.355528	0.033684	0.370724	0.409422	0.214117	0.12905	0.279271	0.292306	0.05087	0.087976	0.366264	-0.00167	0.503741	0.215943	0.043765
	538	2.26578	1.15458	0.233983	1.73792	0.409389	0.32071	1.90072	0.230411	1.94497	1.96904	2.08596	1.60103	1.03725	2.24111	1.70421	1.49894	2.11257	0.348981	1.61728	1.7986	0.19556	0.397326	0.925511	1.55456	1.16636	1.30878	1.46672	0.733743	1.24977	0.926671	538	0.254145	0.077748	0.357816	0.030966	0.366801	0.412093	0.212609	0.125632	0.281896	0.295171	0.050382	0.090436	0.372819	-0.00372	0.508998	0.220306	0.045224
	540	2.27449	1.14927	0.235699	1.74446	0.406186	0.316349	1.90649	0.233733	1.95422	1.96454	2.10657	1.59164	1.03022	2.26359	1.70759	1.49839	2.11992	0.350278	1.62646	1.80673	0.200814	0.400357	0.928107	1.55611	1.16732	1.30664	1.50269	0.734679	1.25537	0.933393	540	0.250729	0.077381	0.346866	0.03272	0.362388	0.417361	0.21618	0.124549	0.283864	0.295409	0.054426	0.09395	0.379226	-0.00159	0.510366	0.225708	0.046336
	542	2.26641	1.14346	0.235914	1.72811	0.4043	0.311586	1.90708	0.236826	1.95387	1.95718	2.11339	1.59297	1.02695	2.27434	1.70892	1.50037	2.14038	0.356186	1.62631	1.81913	0.195287	0.400186	0.926583	1.54986	1.16884	1.30831	1.50638	0.737498	1.2559	0.939389	542	0.251646	0.079399	0.351605	0.032369	0.356913	0.423849	0.216021	0.126549	0.278943	0.301297	0.055123	0.094565	0.376693	-0.00235	0.513246	0.22931	0.049325
	544	2.27526	1.13898	0.232946	1.71781	0.39299	0.302843	1.9096	0.239377	1.95378	1.94859	2.13305	1.59797	1.01545	2.2673	1.70325	1.49285	2.13113	0.359967	1.63364	1.81788	0.199125	0.405556	0.921656	1.54433	1.15965	1.29917	1.50551	0.738554	1.26396	0.945595	544	0.256728	0.081141	0.349808	0.035701	0.354543	0.43614	0.217846	0.1313	0.286735	0.303843	0.057006	0.092633	0.373415	-0.00288	0.513318	0.227994	0.051827
	546	2.2772	1.1287	0.232678	1.72527	0.387051	0.294841	1.8894	0.239209	1.94579	1.94519	2.1334	1.59419	1.01336	2.25473	1.69567	1.48901	2.11458	0.360627	1.63408	1.82868	0.202827	0.400925	0.923104	1.54564	1.15422	1.29903	1.49754	0.738366	1.26218	0.950822	546	0.253312	0.083158	0.352913	0.03386	0.353235	0.434842	0.218639	0.1293	0.280829	0.305036	0.055611	0.097992	0.381311	-0.0022	0.510726	0.236374	0.056136
	548	2.28253	1.11811	0.229209	1.71079	0.383514	0.292745	1.88191	0.242916	1.94581	1.94707	2.14792	1.5894	1.01066	2.25377	1.7023	1.49401	2.11555	0.364245	1.63503	1.83689	0.207227	0.406598	0.925099	1.55032	1.15634	1.3011	1.48837	0.740427	1.26527	0.959096	548	0.257478	0.079857	0.357162	0.038245	0.34825	0.445758	0.219909	0.124716	0.283618	0.309889	0.062584	0.096586	0.383025	0	0.51015	0.239698	0.057526
	550	2.29175	1.11696	0.227046	1.69764	0.381295	0.288088	1.87804	0.241062	1.93632	1.94272	2.16756	1.59656	1.00889	2.25692	1.70627	1.49369	2.14186	0.366	1.63076	1.83998	0.209189	0.407546	0.924211	1.5444	1.1573	1.2995	1.528	0.73892	1.26177	0.963373	550	0.259394	0.079674	0.352177	0.036228	0.343347	0.448354	0.219433	0.125466	0.282306	0.31339	0.062584	0.099749	0.378257	-0.00106	0.518359	0.242884	0.059124
	552	2.29888	1.08317	0.230908	1.71677	0.376057	0.279557	1.86474	0.2459	1.9256	1.93637	2.18221	1.57162	1.00579	2.26127	1.70004	1.48302	2.11903	0.367149	1.63044	1.85409	0.208831	0.39796	0.925918	1.5626	1.15127	1.28909	1.54229	0.741883	1.26624	0.979264	552	0.258728	0.082057	0.350216	0.037543	0.33591	0.450644	0.22094	0.125716	0.280993	0.319516	0.064536	0.099924	0.384068	0.000379	0.514615	0.249255	0.061418
	554	2.30915	1.08338	0.229549	1.70237	0.363261	0.27183	1.88101	0.244444	1.92578	1.93111	2.20053	1.57569	1.00548	2.25802	1.6919	1.47181	2.12801	0.36225	1.63528	1.86188	0.213197	0.404846	0.925918	1.57579	1.14148	1.28163	1.53506	0.735088	1.26961	0.98635	554	0.258061	0.083066	0.353975	0.037982	0.333459	0.455071	0.22467	0.122548	0.28288	0.315777	0.067185	0.104054	0.3866	-0.00038	0.507774	0.250502	0.063642
	556	2.31284	1.07677	0.207934	1.68851	0.359507	0.264188	1.88201	0.247345	1.88972	1.9172	2.21413	1.57899	0.974777	2.25202	1.68774	1.4686	2.11477	0.36621	1.60665	1.86103	0.215858	0.400536	0.896744	1.56878	1.14125	1.26837	1.55292	0.737012	1.24424	0.992947	556	0.258228	0.076281	0.358796	0.040349	0.336074	0.462018	0.219036	0.121132	0.287227	0.320551	0.06607	0.10502	0.386973	-0.00144	0.511374	0.25438	0.065171
	558	2.31642	1.07244	0.211796	1.68818	0.354686	0.259616	1.90973	0.250041	1.89088	1.91028	2.22496	1.57872	0.975376	2.24389	1.68985	1.46776	2.12369	0.370659	1.60872	1.8687	0.218775	0.408862	0.904202	1.55068	1.13716	1.27047	1.56098	0.738996	1.25391	1.0011	558	0.257811	0.081232	0.348745	0.037543	0.328719	0.464156	0.227129	0.128716	0.282142	0.322301	0.067604	0.106074	0.391442	-0.00129	0.511014	0.266777	0.072469
	560	2.33531	1.05677	0.208989	1.68447	0.349114	0.257774	1.92191	0.251677	1.87892	1.90636	2.23534	1.56876	0.966391	2.26526	1.68329	1.46643	2.12621	0.371288	1.60629	1.87506	0.224523	0.401645	0.898816	1.5614	1.13312	1.27303	1.5795	0.737779	1.25344	1.00924	560	0.259561	0.085358	0.354057	0.03956	0.329291	0.471637	0.226732	0.122548	0.278369	0.326836	0.066418	0.109588	0.395316	0.001441	0.51267	0.266293	0.072816
	562	2.3411	1.05876	0.200478	1.68359	0.346762	0.242257	1.91941	0.254241	1.89083	1.90261	2.25103	1.58632	0.964248	2.2692	1.68024	1.44483	2.12993	0.376094	1.61952	1.88475	0.225513	0.415739	0.899516	1.56949	1.12996	1.25154	1.57012	0.7427	1.2595	1.01567	562	0.259644	0.082883	0.347683	0.040349	0.325613	0.470339	0.224987	0.123632	0.286981	0.3297	0.065861	0.110291	0.397104	0.001972	0.508134	0.269548	0.074832
	564	2.3355	1.06284	0.198083	1.68228	0.342091	0.23832	1.92608	0.257418	1.89807	1.89723	2.25812	1.59232	0.960176	2.28293	1.67605	1.44806	2.12072	0.381039	1.62544	1.8938	0.228361	0.425741	0.898327	1.58392	1.12639	1.25276	1.59382	0.746788	1.26491	1.02472	564	0.257811	0.082149	0.344823	0.041051	0.329454	0.477133	0.227843	0.128383	0.276728	0.331928	0.069835	0.10994	0.396657	0.002048	0.51267	0.275227	0.080461
	566	2.35019	1.05985	0.212511	1.68334	0.335935	0.230233	1.90348	0.257936	1.90273	1.89308	2.27174	1.60211	0.96319	2.2677	1.67346	1.43416	2.12886	0.377988	1.63973	1.90236	0.229419	0.427739	0.90336	1.5824	1.12656	1.23382	1.61522	0.74345	1.27584	1.03576	566	0.257145	0.081691	0.349808	0.041665	0.326185	0.477973	0.234826	0.123549	0.281157	0.336304	0.074227	0.11117	0.395316	0.000986	0.505037	0.275712	0.08067
	568	2.35463	1.05323	0.210204	1.67875	0.331347	0.22437	1.90718	0.256179	1.8905	1.87733	2.2673	1.60906	0.954897	2.26243	1.66963	1.43293	2.12062	0.378625	1.63226	1.89306	0.228446	0.434805	0.903719	1.57828	1.12434	1.2378	1.62722	0.740274	1.27266	1.03607	568	0.255145	0.082699	0.346866	0.040612	0.324387	0.48324	0.226574	0.125382	0.274432	0.341395	0.072415	0.116529	0.394497	0.001744	0.49906	0.283053	0.087481
	570	2.35836	1.05462	0.205252	1.66856	0.328578	0.216982	1.89874	0.258766	1.89021	1.88061	2.28433	1.6171	0.947587	2.26505	1.66734	1.42105	2.12789	0.377002	1.64151	1.90575	0.237469	0.442837	0.894107	1.57153	1.12302	1.23327	1.60847	0.739456	1.27825	1.0508	570	0.255062	0.082607	0.356672	0.042366	0.320465	0.482858	0.234429	0.124882	0.276482	0.345374	0.072345	0.113542	0.402691	0.003489	0.503885	0.283538	0.083936
	572	2.37546	1.04626	0.20738	1.65946	0.322589	0.217045	1.90767	0.263918	1.8875	1.87325	2.29836	1.61942	0.955375	2.28177	1.67205	1.41973	2.11755	0.38437	1.646	1.9176	0.242979	0.44207	0.897415	1.58593	1.12159	1.23178	1.62435	0.746796	1.28643	1.06147	572	0.256728	0.084716	0.348173	0.041753	0.315643	0.495072	0.235381	0.120882	0.284192	0.34426	0.075134	0.116089	0.399636	0.001138	0.499708	0.287485	0.086925
	574	2.37994	1.04357	0.202302	1.64656	0.314748	0.217215	1.90515	0.2634	1.89352	1.86673	2.31096	1.62415	0.940044	2.29478	1.66658	1.42508	2.12541	0.381187	1.65282	1.92201	0.241648	0.450642	0.888503	1.58364	1.11884	1.23867	1.64012	0.741721	1.29307	1.06974	574	0.254728	0.08655	0.354057	0.044997	0.313845	0.491714	0.234429	0.121965	0.277056	0.348954	0.078411	0.120219	0.400456	0.003489	0.500789	0.289563	0.09179
	576	2.38492	1.03466	0.20822	1.65839	0.30317	0.209128	1.92343	0.259007	1.88642	1.85887	2.31638	1.62967	0.941373	2.30468	1.64184	1.41519	2.1193	0.38024	1.65789	1.92607	0.24523	0.455264	0.893318	1.59337	1.0932	1.23386	1.64576	0.737012	1.29238	1.07834	576	0.252895	0.084991	0.347029	0.044383	0.308288	0.49553	0.239824	0.1298	0.277056	0.353568	0.079317	0.122503	0.401126	0.001593	0.493227	0.29081	0.088315
	578	2.39723	1.02393	0.204894	1.66804	0.296313	0.208726	1.91388	0.263159	1.86993	1.85156	2.32215	1.62419	0.941934	2.30682	1.63973	1.42345	2.12822	0.383221	1.65071	1.92631	0.250945	0.458911	0.887773	1.59667	1.09262	1.23647	1.67381	0.738996	1.28808	1.08621	578	0.251062	0.086917	0.344496	0.043419	0.310331	0.491943	0.239507	0.122382	0.280091	0.357467	0.079875	0.124611	0.404404	0.005157	0.502589	0.301267	0.097489
	580	2.39062	1.0171	0.20325	1.66897	0.296213	0.200724	1.92554	0.26866	1.86248	1.84554	2.31782	1.63115	0.931582	2.32028	1.63457	1.41486	2.13389	0.387693	1.65519	1.93202	0.258535	0.465844	0.87879	1.60689	1.08844	1.23369	1.67581	0.745102	1.28833	1.09208	580	0.253312	0.089392	0.342044	0.043857	0.306654	0.497821	0.242998	0.124299	0.280091	0.359615	0.079038	0.127247	0.39472	0.001972	0.495244	0.302376	0.10013
	582	2.41154	1.01305	0.198297	1.6705	0.293711	0.188954	1.93071	0.269707	1.86159	1.8423	2.32598	1.62894	0.926219	2.33289	1.63428	1.39443	2.1296	0.389401	1.66268	1.94364	0.260718	0.469358	0.87554	1.60902	1.08825	1.21752	1.69523	0.745698	1.29459	1.10511	582	0.255062	0.086367	0.3409	0.046576	0.305755	0.497897	0.241173	0.119131	0.276892	0.360172	0.084058	0.128916	0.401275	0.002806	0.495532	0.301821	0.101937
	584	2.41748	1.00044	0.188875	1.66842	0.290808	0.182582	1.91303	0.268467	1.8566	1.83938	2.33522	1.62742	0.914407	2.32911	1.63326	1.38617	2.13367	0.387973	1.66303	1.95023	0.260889	0.471338	0.861613	1.60956	1.08776	1.21055	1.69044	0.739243	1.29619	1.11587	584	0.252312	0.086642	0.344006	0.045085	0.304039	0.50408	0.247282	0.121965	0.280255	0.362638	0.087754	0.132782	0.402318	0.005688	0.500572	0.307708	0.102562
	586	2.42474	0.971655	0.193363	1.68457	0.28924	0.179746	1.89861	0.278974	1.8623	1.82799	2.33334	1.61626	0.907968	2.33203	1.63223	1.38894	2.11395	0.39899	1.67156	1.95066	0.263516	0.468856	0.857469	1.61276	1.08859	1.21355	1.69655	0.753719	1.30581	1.1184	586	0.256145	0.085633	0.344578	0.047453	0.299544	0.503851	0.246092	0.119548	0.285505	0.370674	0.085523	0.134099	0.41014	0.006143	0.490851	0.307778	0.105482
	588	2.4302	0.968425	0.185496	1.66317	0.286821	0.176232	1.88927	0.279239	1.85169	1.81864	2.33359	1.62783	0.902998	2.33664	1.62784	1.39332	2.11563	0.400667	1.6769	1.95166	0.267541	0.477741	0.846608	1.61703	1.08693	1.21388	1.69955	0.750211	1.30441	1.12616	588	0.253395	0.0882	0.347356	0.049294	0.300279	0.507439	0.25482	0.122715	0.283454	0.370117	0.08866	0.132606	0.404181	0.00182	0.498556	0.313318	0.108053
	590	2.43006	0.964221	0.188553	1.67457	0.281499	0.175406	1.91097	0.284871	1.85595	1.80865	2.33217	1.62611	0.90355	2.32866	1.62363	1.39048	2.13008	0.406964	1.67832	1.9569	0.266364	0.484892	0.844642	1.62095	1.08524	1.20918	1.71184	0.7548	1.31019	1.12964	590	0.252562	0.088384	0.334281	0.048154	0.30077	0.506599	0.252281	0.119548	0.281075	0.372663	0.087545	0.134714	0.407011	0.007205	0.489267	0.314703	0.11132
	592	2.43263	0.954988	0.186694	1.64861	0.277745	0.178454	1.92718	0.281429	1.84792	1.8112	2.32934	1.62647	0.901781	2.32095	1.62238	1.3981	2.15908	0.406382	1.68057	1.96028	0.272931	0.48689	0.83902	1.62279	1.08499	1.21117	1.73069	0.752816	1.30817	1.13885	592	0.254978	0.088109	0.345885	0.051575	0.298318	0.507286	0.25236	0.116381	0.279845	0.377277	0.088939	0.139371	0.401126	0.001972	0.49582	0.314288	0.110972
	594	2.43973	0.928654	0.187999	1.66224	0.278746	0.171744	1.91004	0.281068	1.85063	1.81211	2.32769	1.60211	0.898599	2.32998	1.62139	1.39843	2.1551	0.404829	1.69191	1.97053	0.272522	0.483585	0.836071	1.61895	1.08493	1.21332	1.74208	0.748695	1.31682	1.15316	594	0.255228	0.087008	0.330604	0.049996	0.293088	0.511103	0.255614	0.119048	0.280829	0.379187	0.089148	0.140425	0.40932	0.004778	0.493443	0.32246	0.119451
	596	2.44193	0.913959	0.185621	1.65517	0.271139	0.165012	1.91249	0.277301	1.87164	1.81156	2.3201	1.60371	0.895023	2.3146	1.61258	1.3896	2.14436	0.401886	1.71167	1.98076	0.272778	0.487449	0.829943	1.61087	1.08176	1.20164	1.7531	0.744259	1.33325	1.15685	596	0.255562	0.089576	0.331013	0.04947	0.29317	0.509195	0.25847	0.115464	0.28247	0.381574	0.089288	0.14306	0.402616	0.00455	0.48761	0.328347	0.122857
	598	2.44524	0.914046	0.179364	1.62376	0.274125	0.163276	1.90755	0.284883	1.85491	1.81211	2.32855	1.61246	0.8901	2.30853	1.61551	1.38793	2.13006	0.412896	1.70376	1.98771	0.278355	0.493729	0.823768	1.59971	1.08799	1.1993	1.75183	0.752842	1.32535	1.16817	598	0.254145	0.090309	0.328071	0.050084	0.289247	0.509195	0.260295	0.119715	0.286489	0.381255	0.090473	0.148507	0.397923	0.00584	0.487322	0.331186	0.124942
	600	2.44557	0.910708	0.181134	1.63724	0.274759	0.157582	1.91169	0.2796	1.85826	1.81221	2.31753	1.62546	0.893404	2.30105	1.61087	1.38087	2.12372	0.406964	1.71032	1.99934	0.283455	0.508353	0.825346	1.61545	1.08952	1.18624	1.76674	0.744054	1.33076	1.18001	600	0.258811	0.08875	0.332075	0.051575	0.287286	0.511103	0.263389	0.11538	0.285176	0.38221	0.099328	0.149122	0.407458	0.005688	0.48653	0.340398	0.125637
	602	2.46285	0.90115	0.176593	1.63879	0.269254	0.154639	1.89923	0.283583	1.87273	1.81001	2.32115	1.63714	0.881882	2.32283	1.60082	1.37554	2.13193	0.409146	1.72607	2.0144	0.282381	0.51487	0.816198	1.62153	1.08438	1.17771	1.77927	0.746873	1.33911	1.18774	602	0.253729	0.091776	0.332974	0.052188	0.293497	0.516371	0.260533	0.119298	0.27435	0.384597	0.097794	0.153339	0.409618	0.007735	0.488547	0.343029	0.130641
	604	2.45695	0.908909	0.17484	1.63669	0.269404	0.1561	1.87346	0.286965	1.87002	1.81331	2.31822	1.64493	0.874806	2.30328	1.59469	1.38133	2.11535	0.412104	1.72866	2.02338	0.289442	0.524891	0.812307	1.62603	1.08583	1.17745	1.77417	0.751139	1.34186	1.19926	604	0.258311	0.092234	0.336161	0.055433	0.291535	0.514386	0.267277	0.119798	0.285012	0.38945	0.097306	0.154394	0.409023	0.006825	0.487898	0.343999	0.135575
	606	2.46928	0.896208	0.171944	1.62111	0.268803	0.150765	1.87169	0.291479	1.86066	1.82106	2.31251	1.65107	0.862498	2.29597	1.59687	1.37403	2.10051	0.420621	1.7254	2.03739	0.292103	0.528452	0.803212	1.60678	1.09219	1.1694	1.74682	0.757959	1.34095	1.21635	606	0.252729	0.092601	0.329787	0.05403	0.284099	0.514691	0.269023	0.117381	0.279845	0.395099	0.098143	0.155184	0.40202	0.007963	0.488691	0.353349	0.138216
	608	2.46264	0.875704	0.171837	1.62997	0.271139	0.146087	1.84453	0.294909	1.85944	1.81336	2.30485	1.64451	0.858427	2.27138	1.60223	1.36543	2.11036	0.421925	1.73199	2.04216	0.293519	0.53225	0.799716	1.6055	1.09804	1.16309	1.77416	0.756937	1.34456	1.2184	608	0.255562	0.089484	0.326191	0.056486	0.281565	0.514539	0.273466	0.117464	0.28247	0.3986	0.0987	0.158347	0.411257	0.007963	0.482282	0.353695	0.140301
	610	2.47252	0.880971	0.167796	1.62182	0.270288	0.142404	1.85364	0.29326	1.8548	1.81384	2.29313	1.65823	0.852306	2.27613	1.59734	1.36736	2.10408	0.416809	1.72592	2.04722	0.29357	0.544412	0.782709	1.6182	1.09951	1.15834	1.77376	0.753199	1.34023	1.22784	610	0.255145	0.091684	0.320308	0.056749	0.283036	0.519729	0.272276	0.115797	0.281568	0.399793	0.0987	0.159489	0.406117	0.006825	0.479545	0.352517	0.145167
	612	2.4728	0.869137	0.163577	1.61647	0.273641	0.135566	1.86291	0.285967	1.85012	1.80918	2.29261	1.66362	0.842796	2.2906	1.60001	1.35435	2.1207	0.41045	1.72942	2.05823	0.298431	0.546231	0.773409	1.63348	1.1045	1.15411	1.79515	0.745314	1.34122	1.23214	612	0.248063	0.092234	0.325946	0.055433	0.28132	0.518355	0.276402	0.116547	0.27722	0.401941	0.099467	0.164497	0.413045	0.009025	0.473856	0.360274	0.148155
	614	2.47446	0.8539	0.161163	1.58812	0.263632	0.138487	1.87236	0.290516	1.84002	1.80584	2.285	1.65388	0.841748	2.26115	1.5833	1.36272	2.1304	0.415994	1.73268	2.06155	0.301809	0.542953	0.765426	1.60495	1.09499	1.15464	1.79744	0.749802	1.34499	1.23785	614	0.252395	0.093885	0.320062	0.059204	0.279931	0.512325	0.276005	0.116464	0.282552	0.403055	0.099537	0.164321	0.400381	0.008949	0.481273	0.365884	0.152325
	616	2.46563	0.855483	0.159805	1.59099	0.262331	0.128919	1.88173	0.29267	1.8264	1.80116	2.28197	1.66874	0.839277	2.27285	1.57696	1.35106	2.12236	0.421397	1.72183	2.06321	0.301024	0.554698	0.757856	1.60765	1.09563	1.14434	1.8178	0.758249	1.33675	1.23751	616	0.253229	0.092143	0.325701	0.058152	0.280012	0.517897	0.279893	0.112547	0.278123	0.408067	0.100932	0.1652	0.402318	0.009025	0.478249	0.371771	0.159831
	618	2.47054	0.854616	0.158714	1.61308	0.263999	0.122484	1.88103	0.297653	1.8199	1.80089	2.28333	1.67907	0.830834	2.27134	1.57282	1.34391	2.10019	0.424627	1.72011	2.07084	0.304811	0.564767	0.74679	1.61424	1.094	1.12957	1.80709	0.759449	1.33566	1.25021	618	0.254062	0.091501	0.330114	0.059555	0.278133	0.517821	0.283543	0.111463	0.285258	0.413239	0.10121	0.166166	0.405149	0.009631	0.477385	0.373572	0.159345
	620	2.47967	0.840701	0.156872	1.59367	0.259628	0.121764	1.87866	0.297087	1.81238	1.79894	2.27849	1.67235	0.826585	2.27087	1.5691	1.33725	2.12629	0.425714	1.71399	2.07497	0.312043	0.568925	0.740409	1.62897	1.09861	1.12053	1.79068	0.757797	1.33003	1.25399	620	0.250396	0.090492	0.326845	0.059029	0.274455	0.5195	0.284495	0.116464	0.279025	0.405442	0.100443	0.170207	0.397029	0.012892	0.47256	0.380151	0.161221
	622	2.48112	0.825508	0.157695	1.60234	0.260712	0.114355	1.87377	0.29592	1.80546	1.79869	2.28535	1.68179	0.816673	2.2799	1.56378	1.31266	2.1152	0.426522	1.71735	2.08272	0.311019	0.570412	0.730784	1.61908	1.09663	1.1071	1.81758	0.75606	1.33	1.26435	622	0.254895	0.091868	0.324475	0.060432	0.28606	0.512477	0.286716	0.113463	0.284438	0.413637	0.103093	0.170031	0.406937	0.013347	0.473928	0.386869	0.1656
	624	2.48177	0.82126	0.148148	1.60037	0.262314	0.117276	1.8556	0.300674	1.81165	1.78446	2.26803	1.68485	0.795408	2.28578	1.56358	1.32377	2.12848	0.433339	1.72243	2.06856	0.316938	0.582403	0.710876	1.62264	1.10233	1.11198	1.82667	0.765793	1.33442	1.25622	624	0.250562	0.09471	0.328398	0.060607	0.277234	0.516447	0.290604	0.112547	0.280255	0.415148	0.104487	0.172052	0.407458	0.013575	0.47256	0.385899	0.167754
	626	2.48892	0.788337	0.143034	1.61264	0.260729	0.11971	1.90173	0.302178	1.80741	1.78666	2.27155	1.6525	0.78807	2.29333	1.55325	1.3233	2.15718	0.431809	1.72316	2.0793	0.324256	0.570838	0.703459	1.62255	1.10137	1.11006	1.84232	0.762421	1.33268	1.26604	626	0.254728	0.090309	0.316794	0.061397	0.264976	0.524691	0.28743	0.112213	0.274678	0.415228	0.105045	0.173721	0.403063	0.014258	0.469248	0.390193	0.173662
	628	2.49023	0.782918	0.145895	1.61698	0.255491	0.114672	1.88924	0.306487	1.80503	1.79068	2.27339	1.65742	0.790475	2.28888	1.53583	1.3164	2.13407	0.438036	1.73594	2.0912	0.326661	0.578482	0.704818	1.64113	1.09646	1.10316	1.84096	0.769207	1.33736	1.27874	628	0.253312	0.088659	0.318592	0.063852	0.275273	0.525378	0.292905	0.114047	0.273119	0.419445	0.105882	0.17662	0.40284	0.011982	0.465503	0.403629	0.17394
	630	2.47988	0.776329	0.14518	1.63002	0.25117	0.110417	1.86111	0.304441	1.80903	1.75879	2.27059	1.6658	0.786348	2.28618	1.52853	1.31224	2.16404	0.440202	1.73841	2.06354	0.331573	0.586608	0.700763	1.65393	1.09703	1.10061	1.83871	0.769318	1.33774	1.26225	630	0.251812	0.089392	0.324067	0.062361	0.273311	0.514157	0.293143	0.109213	0.275006	0.417853	0.104418	0.177499	0.401424	0.013954	0.462623	0.404183	0.179153
	632	2.48238	0.770803	0.14695	1.61113	0.250469	0.105316	1.86801	0.312673	1.80115	1.75277	2.26929	1.6624	0.78792	2.29986	1.52032	1.29904	2.1474	0.446491	1.73806	2.0611	0.336537	0.59537	0.696248	1.63954	1.09669	1.09265	1.85244	0.774546	1.33294	1.26276	632	0.248729	0.092509	0.321288	0.064291	0.272903	0.515836	0.295603	0.111796	0.278287	0.422707	0.1063	0.183737	0.394645	0.016836	0.455997	0.402867	0.180404
	634	2.49331	0.756693	0.147039	1.59616	0.245147	0.10087	1.84602	0.313347	1.79776	1.75729	2.26762	1.67318	0.788426	2.28295	1.5048	1.30284	2.16639	0.449845	1.74181	2.06916	0.340852	0.604226	0.690697	1.65305	1.09601	1.09743	1.84413	0.779442	1.33218	1.2695	634	0.249396	0.090859	0.320798	0.064905	0.267509	0.515913	0.298459	0.11563	0.278369	0.427639	0.108113	0.182594	0.399562	0.014409	0.456213	0.413187	0.184226
	636	2.49532	0.755089	0.145573	1.60291	0.243579	0.101293	1.86021	0.317957	1.79689	1.75581	2.27092	1.6823	0.786104	2.29003	1.4903	1.30614	2.12305	0.454667	1.75238	2.07834	0.344826	0.61311	0.692204	1.65359	1.08964	1.09649	1.83596	0.782363	1.3345	1.27678	636	0.252979	0.091868	0.310093	0.065694	0.26473	0.515531	0.301554	0.11213	0.267952	0.424775	0.107834	0.18523	0.396284	0.015471	0.452613	0.417065	0.187423
	638	2.50165	0.750624	0.141997	1.60567	0.23719	0.098414	1.86409	0.317331	1.79332	1.75571	2.26839	1.69207	0.774854	2.28892	1.47461	1.29645	2.12358	0.457423	1.75235	2.08173	0.3524	0.623615	0.686641	1.66298	1.08416	1.08795	1.84292	0.780941	1.33612	1.28592	638	0.247396	0.092143	0.316712	0.066483	0.261135	0.513546	0.304727	0.106379	0.269593	0.424298	0.107555	0.184967	0.398296	0.016457	0.451245	0.419212	0.193956
	640	2.5062	0.752401	0.146002	1.60652	0.223944	0.098309	1.84986	0.324576	1.77903	1.74662	2.26605	1.70629	0.778083	2.29769	1.44341	1.29363	2.1264	0.465319	1.74139	2.08007	0.357227	0.63499	0.685699	1.6623	1.06039	1.0816	1.83335	0.7892	1.32113	1.29171	640	0.249729	0.091226	0.316303	0.069377	0.26473	0.515378	0.304013	0.106795	0.275334	0.427958	0.109786	0.185757	0.406043	0.014561	0.439363	0.42309	0.194721
	642	2.51433	0.730988	0.150865	1.59086	0.222292	0.098774	1.86294	0.328717	1.78214	1.74953	2.25962	1.69871	0.786189	2.28524	1.4295	1.29656	2.1275	0.469558	1.74926	2.0885	0.360826	0.637026	0.700786	1.67156	1.05017	1.08516	1.83469	0.794675	1.32577	1.29578	642	0.24598	0.090492	0.316875	0.067799	0.263259	0.511332	0.30687	0.108713	0.275826	0.428515	0.112994	0.185845	0.402095	0.016684	0.43209	0.425653	0.197918
	644	2.56104	0.740849	0.158714	1.5738	0.220307	0.096001	1.85315	0.322639	1.77677	1.75527	2.29803	1.7253	0.785945	2.24931	1.42623	1.29303	2.1131	0.463269	1.75909	2.10212	0.381158	0.658499	0.698567	1.64045	1.04974	1.07944	1.86029	0.783385	1.33267	1.30978	644	0.243897	0.091959	0.316712	0.067886	0.259745	0.509424	0.309091	0.112213	0.270249	0.429708	0.114249	0.190677	0.39986	0.018277	0.432954	0.435002	0.202783
	646	2.58101	0.72752	0.158821	1.5562	0.219723	0.092826	1.84443	0.322939	1.77344	1.76045	2.30767	1.73816	0.782276	2.23274	1.42301	1.29044	2.126	0.464224	1.7668	2.10744	0.389942	0.671598	0.698832	1.64776	1.04722	1.07433	1.8492	0.782865	1.34031	1.31642	646	0.243397	0.092509	0.315568	0.069026	0.264322	0.504538	0.311075	0.106712	0.271971	0.428435	0.112575	0.189096	0.399636	0.019187	0.43425	0.436526	0.205354
	648	2.58276	0.717832	0.156372	1.56484	0.219506	0.092106	1.84224	0.321014	1.76995	1.75355	2.31044	1.74064	0.777044	2.26218	1.42204	1.2817	2.13416	0.462074	1.77125	2.11561	0.399153	0.673739	0.694711	1.64806	1.05269	1.07459	1.8648	0.778897	1.33811	1.32507	648	0.245397	0.092968	0.315323	0.068588	0.262279	0.510035	0.314883	0.108379	0.270987	0.435596	0.113342	0.192785	0.389803	0.018808	0.429353	0.43895	0.204381
	650	2.57912	0.712912	0.156712	1.56112	0.222392	0.091577	1.84075	0.332953	1.76312	1.74811	2.30677	1.74454	0.776614	2.23513	1.42026	1.28869	2.1023	0.475117	1.77101	2.10868	0.405652	0.679716	0.694635	1.65477	1.05525	1.07139	1.84944	0.793883	1.34017	1.3266	650	0.242314	0.091226	0.313035	0.071657	0.260154	0.50889	0.315835	0.108129	0.276318	0.436709	0.118502	0.198232	0.400381	0.01896	0.418624	0.449408	0.209455
	652	2.59523	0.681918	0.160144	1.56607	0.225378	0.089439	1.80105	0.326009	1.7633	1.74094	2.30238	1.70405	0.780554	2.2316	1.41828	1.28131	2.09493	0.467796	1.77926	2.10891	0.405055	0.661151	0.701098	1.64977	1.05821	1.06836	1.8343	0.781145	1.34557	1.32819	652	0.242314	0.091318	0.30519	0.071657	0.255332	0.506523	0.320279	0.100794	0.268034	0.435834	0.112784	0.196387	0.397029	0.023206	0.414951	0.452801	0.216127
	654	2.59381	0.681614	0.152331	1.54601	0.231534	0.086136	1.80365	0.327934	1.75686	1.75016	2.30002	1.71776	0.768358	2.22862	1.42774	1.27526	2.09172	0.472703	1.77745	2.12644	0.409182	0.670878	0.688948	1.65253	1.07072	1.05881	1.83673	0.788536	1.34003	1.34739	654	0.242897	0.088017	0.309276	0.072973	0.258438	0.505836	0.323294	0.104045	0.272217	0.4348	0.117038	0.199374	0.403585	0.022448	0.415599	0.451693	0.218838
	656	2.59768	0.673768	0.149489	1.56473	0.224961	0.080379	1.83361	0.334831	1.74271	1.7488	2.29581	1.72816	0.763884	2.23339	1.41947	1.2576	2.09293	0.477726	1.77376	2.1312	0.420832	0.678551	0.68524	1.65203	1.06608	1.04014	1.84596	0.791874	1.33794	1.35395	656	0.239147	0.091134	0.316222	0.075779	0.25713	0.505302	0.322024	0.108713	0.270823	0.436073	0.119478	0.19955	0.398296	0.018884	0.409478	0.457511	0.220367
	658	2.59729	0.664189	0.147647	1.53562	0.222609	0.079638	1.81475	0.336913	1.72099	1.72695	2.29153	1.71913	0.763463	2.22284	1.41342	1.26019	2.08228	0.478798	1.7561	2.11274	0.420884	0.681534	0.673196	1.64152	1.06129	1.03812	1.84883	0.79413	1.31558	1.3456	658	0.237148	0.094526	0.306988	0.0742	0.257784	0.508966	0.321469	0.107379	0.264261	0.441722	0.118781	0.198496	0.396135	0.02351	0.412935	0.466445	0.226483
	660	2.59227	0.656971	0.143517	1.53234	0.214084	0.078367	1.78761	0.335721	1.72061	1.71545	2.28364	1.73143	0.75503	2.21459	1.39447	1.25258	2.0851	0.479962	1.76537	2.11005	0.426257	0.693033	0.666438	1.65255	1.05009	1.03154	1.83693	0.796089	1.32323	1.34412	660	0.237898	0.092509	0.309929	0.074727	0.25664	0.508279	0.33099	0.104712	0.265081	0.438301	0.12143	0.204997	0.392262	0.0226	0.406958	0.471639	0.232182
	662	2.60598	0.662325	0.146986	1.52578	0.213467	0.076356	1.81176	0.336961	1.71939	1.71247	2.27592	1.75228	0.760833	2.20136	1.38841	1.24743	2.07393	0.481911	1.77222	2.11393	0.433131	0.712232	0.670447	1.64691	1.04925	1.02324	1.8409	0.79574	1.32162	1.34915	662	0.236481	0.089667	0.312544	0.0742	0.25427	0.50576	0.331149	0.098294	0.265984	0.434163	0.117944	0.206491	0.391815	0.026012	0.400045	0.474964	0.233502
	664	2.60411	0.654565	0.146038	1.52813	0.216553	0.074896	1.81156	0.341607	1.71509	1.70993	2.2745	1.75375	0.760646	2.20821	1.38712	1.24011	2.09215	0.484683	1.77216	2.12059	0.437889	0.717763	0.665537	1.67148	1.0497	1.01929	1.8513	0.798788	1.32547	1.35962	664	0.234398	0.093701	0.315241	0.073236	0.258193	0.505378	0.331228	0.101711	0.26623	0.444586	0.121082	0.204821	0.381013	0.027074	0.401557	0.475933	0.237325
	666	2.60714	0.656278	0.145752	1.52747	0.216837	0.0641	1.81619	0.340981	1.71109	1.70986	2.26594	1.76775	0.758858	2.19913	1.38431	1.21702	2.08722	0.481383	1.77547	2.12565	0.4449	0.729717	0.658521	1.67867	1.04674	0.997211	1.85408	0.787753	1.3325	1.36936	666	0.232149	0.090676	0.312381	0.07727	0.251491	0.507286	0.334719	0.102545	0.264097	0.440369	0.118223	0.207633	0.381684	0.026088	0.393348	0.48182	0.236908
	668	2.61266	0.647673	0.144733	1.53548	0.214785	0.057855	1.79372	0.339789	1.69035	1.70718	2.26073	1.772	0.755639	2.20368	1.37745	1.20336	2.06595	0.483021	1.76442	2.12837	0.443945	0.7363	0.658285	1.67606	1.04622	0.986516	1.8468	0.791499	1.31087	1.36769	668	0.232398	0.092234	0.308295	0.079111	0.252799	0.505378	0.33583	0.102545	0.258356	0.44212	0.122197	0.209126	0.378108	0.026619	0.39378	0.492555	0.237742
	670	2.6223	0.648974	0.148273	1.53398	0.216453	0.059845	1.7888	0.337478	1.69006	1.70397	2.25739	1.78323	0.761133	2.19734	1.37627	1.20776	2.07528	0.483542	1.77444	2.13139	0.451603	0.743441	0.657791	1.69651	1.0429	0.992992	1.85522	0.789362	1.32064	1.37265	670	0.232732	0.091959	0.314097	0.078059	0.252145	0.504386	0.334164	0.104628	0.263031	0.444347	0.122058	0.210005	0.38809	0.030639	0.397884	0.485421	0.250947
	672	2.62763	0.634279	0.143481	1.52696	0.22039	0.058109	1.83696	0.344014	1.69654	1.70051	2.25117	1.77363	0.761395	2.20995	1.37072	1.20054	2.09864	0.488254	1.78192	2.13724	0.460217	0.748471	0.646441	1.69103	1.04825	0.983447	1.84701	0.792249	1.32431	1.38267	672	0.237398	0.089942	0.314015	0.079375	0.255578	0.500645	0.335671	0.099711	0.264425	0.44387	0.123731	0.210971	0.385632	0.026392	0.387947	0.49581	0.24907
	674	2.61903	0.632935	0.153422	1.51788	0.217337	0.056966	1.80888	0.34482	1.69152	1.70462	2.24199	1.78763	0.770736	2.19288	1.3596	1.19568	2.1047	0.495234	1.78952	2.14884	0.462076	0.756569	0.648831	1.70345	1.04193	0.981891	1.87132	0.797519	1.33101	1.38709	674	0.235898	0.091593	0.301431	0.08069	0.252962	0.497973	0.336465	0.101628	0.260898	0.445859	0.121082	0.21264	0.376544	0.028136	0.383986	0.496295	0.258453
	676	2.61352	0.629055	0.155979	1.52575	0.215035	0.054552	1.79493	0.343171	1.68407	1.69466	2.22764	1.78977	0.778355	2.20032	1.34207	1.18619	2.08636	0.492136	1.79382	2.14775	0.463321	0.767471	0.644293	1.70301	1.0324	0.976901	1.87075	0.79046	1.33113	1.38936	676	0.234232	0.094251	0.299306	0.080515	0.245934	0.501714	0.34432	0.100044	0.255075	0.447052	0.126729	0.215012	0.384366	0.031321	0.378945	0.503844	0.255951
	678	2.62599	0.616961	0.156694	1.52157	0.215986	0.056944	1.80962	0.347263	1.6856	1.69365	2.22318	1.79005	0.782819	2.18429	1.33358	1.17575	2.10643	0.492579	1.79542	2.15029	0.469394	0.771866	0.651286	1.70462	1.02622	0.969556	1.86585	0.790886	1.32858	1.39526	678	0.235231	0.091776	0.319	0.082444	0.250674	0.500034	0.342019	0.099044	0.254173	0.448723	0.125962	0.208072	0.381833	0.033975	0.377577	0.506891	0.261859
	680	2.61551	0.612215	0.158178	1.51487	0.218021	0.054701	1.80581	0.346698	1.66721	1.69573	2.21867	1.79428	0.787873	2.20373	1.33263	1.17756	2.11149	0.493464	1.7918	2.16121	0.473249	0.776772	0.650951	1.70148	1.02813	0.976565	1.88514	0.791039	1.33217	1.40424	680	0.233232	0.09306	0.30568	0.083146	0.250919	0.50263	0.349953	0.099377	0.255321	0.445381	0.126729	0.215012	0.382205	0.031928	0.379017	0.508553	0.266307
	682	2.62144	0.605582	0.157659	1.50837	0.21969	0.054002	1.79083	0.348671	1.65833	1.68563	2.21542	1.79835	0.785075	2.21359	1.32004	1.16955	2.083	0.494792	1.79319	2.16116	0.477547	0.781802	0.645653	1.71199	1.02351	0.974728	1.87589	0.788451	1.32464	1.41143	682	0.234815	0.092784	0.306579	0.083233	0.254515	0.498737	0.342098	0.095877	0.254747	0.450076	0.125335	0.216418	0.377959	0.032838	0.370376	0.512155	0.273396
	684	2.62043	0.604542	0.158017	1.49741	0.221174	0.054933	1.75783	0.347516	1.65667	1.67386	2.20473	1.80509	0.791776	2.19129	1.31092	1.17373	2.03994	0.49761	1.7988	2.14846	0.478519	0.78596	0.642892	1.69205	1.0169	0.985633	1.86865	0.788127	1.3311	1.40172	684	0.231232	0.089851	0.306334	0.084198	0.252554	0.501408	0.344082	0.09446	0.255977	0.450792	0.128681	0.218966	0.37632	0.035189	0.370232	0.517972	0.274716
	686	2.62415	0.592621	0.156139	1.49782	0.220457	0.058511	1.77076	0.348118	1.64338	1.6665	2.2159	1.79733	0.795848	2.19276	1.30392	1.18275	2.0642	0.500289	1.79722	2.14989	0.488958	0.787807	0.639872	1.69163	1.01638	0.993202	1.8829	0.782729	1.32778	1.40171	686	0.232149	0.09306	0.303229	0.087881	0.249694	0.49492	0.34797	0.097294	0.251794	0.448723	0.127705	0.218439	0.376395	0.036099	0.371168	0.514856	0.276732
	688	2.62844	0.587593	0.14636	1.4867	0.22346	0.05921	1.74674	0.343604	1.64262	1.66998	2.20758	1.79473	0.782286	2.20574	1.30488	1.1798	2.04556	0.499054	1.80375	2.15873	0.493854	0.791757	0.626751	1.68451	1.01693	0.995347	1.86101	0.777884	1.32914	1.41054	688	0.232398	0.093518	0.309112	0.086303	0.246179	0.499729	0.347573	0.096544	0.259094	0.451587	0.130285	0.221689	0.376767	0.036175	0.366919	0.518595	0.277913
	690	2.64475	0.580831	0.14282	1.49528	0.222275	0.057135	1.72285	0.352378	1.64216	1.67054	2.21302	1.79034	0.772757	2.21702	1.2909	1.16738	2.03893	0.508418	1.80968	2.16678	0.502331	0.794361	0.618009	1.70351	1.01207	0.987441	1.86996	0.785607	1.32761	1.4193	690	0.234565	0.095168	0.30282	0.086478	0.253453	0.497668	0.343447	0.09496	0.25081	0.451667	0.129727	0.221865	0.379524	0.039891	0.361735	0.52095	0.278539
	692	2.63872	0.568477	0.136223	1.48907	0.222109	0.055018	1.71142	0.352174	1.63956	1.67205	2.2075	1.79613	0.76366	2.20746	1.28745	1.15228	2.01196	0.506787	1.81063	2.17463	0.507687	0.795848	0.611905	1.71387	1.00991	0.976312	1.83318	0.783844	1.33235	1.42563	692	0.231815	0.095902	0.300042	0.084724	0.248549	0.502248	0.348287	0.095043	0.254583	0.450951	0.131958	0.221514	0.375724	0.037161	0.358854	0.521574	0.283126
	694	2.64213	0.555819	0.135025	1.49757	0.22336	0.053325	1.69616	0.352968	1.6175	1.66938	2.20015	1.78091	0.762612	2.21847	1.2843	1.14556	2.00838	0.509381	1.79739	2.18094	0.509034	0.791302	0.607431	1.69988	1.00788	0.972682	1.84284	0.781758	1.31536	1.43167	694	0.230482	0.095718	0.305598	0.087267	0.24953	0.500721	0.35154	0.095127	0.256715	0.453735	0.128193	0.224413	0.374682	0.038981	0.36015	0.523998	0.286253
	696	2.64222	0.560002	0.13751	1.48027	0.21637	0.054002	1.69706	0.351596	1.62605	1.67027	2.19877	1.79431	0.76497	2.21172	1.26784	1.14758	1.9981	0.513038	1.80636	2.19261	0.512923	0.800186	0.606519	1.70983	0.998648	0.969514	1.85701	0.781877	1.32018	1.44323	696	0.232482	0.092326	0.30519	0.090424	0.253126	0.495683	0.348763	0.092626	0.249088	0.452065	0.12896	0.225643	0.373043	0.039739	0.354533	0.528776	0.291674
	698	2.63277	0.550487	0.132861	1.48522	0.218155	0.052541	1.71945	0.35972	1.6254	1.67123	2.18976	1.79528	0.765915	2.2182	1.26254	1.13892	1.98924	0.518573	1.81027	2.20165	0.512053	0.809213	0.599113	1.70157	0.995201	0.964216	1.86197	0.787182	1.33101	1.45374	698	0.232149	0.092601	0.300532	0.094108	0.246588	0.498737	0.3467	0.091292	0.243838	0.45477	0.135305	0.225379	0.379673	0.041332	0.354029	0.533486	0.295219
	700	2.63737	0.537071	0.135776	1.49317	0.217688	0.051165	1.70841	0.36173	1.6132	1.66956	2.18915	1.78359	0.772261	2.21227	1.25573	1.13039	1.9782	0.525204	1.81105	2.20379	0.518978	0.802981	0.595534	1.69881	0.998349	0.959647	1.8435	0.790784	1.32879	1.46169	700	0.231065	0.094985	0.298734	0.088407	0.244627	0.500645	0.345907	0.09546	0.253517	0.450633	0.132377	0.225379	0.377885	0.040877	0.34546	0.538472	0.297026
	702	2.64328	0.533473	0.138726	1.48642	0.21974	0.051102	1.67186	0.360875	1.61691	1.62662	2.18614	1.80111	0.771213	2.23721	1.25165	1.12443	1.95891	0.524187	1.81798	2.16409	0.52807	0.818637	0.592161	1.70458	0.998866	0.950116	1.86728	0.785641	1.33281	1.43554	702	0.234898	0.094802	0.303392	0.08981	0.248876	0.493393	0.350905	0.09546	0.250072	0.455565	0.131191	0.225467	0.369989	0.041635	0.349709	0.529954	0.297443
	704	2.62786	0.529464	0.145216	1.49796	0.218138	0.046318	1.67134	0.360358	1.60124	1.62277	2.1835	1.80404	0.78149	2.21635	1.24433	1.10776	1.94989	0.524824	1.81817	2.17123	0.537315	0.824074	0.591755	1.6934	0.999628	0.942294	1.8429	0.784645	1.32781	1.44214	704	0.233398	0.094343	0.298489	0.091564	0.244545	0.499653	0.348763	0.09771	0.249334	0.453099	0.133701	0.22696	0.37498	0.043228	0.34438	0.536394	0.298347
	706	2.62197	0.535315	0.147272	1.48068	0.216019	0.045979	1.67929	0.365485	1.59403	1.62569	2.18338	1.82628	0.791786	2.21635	1.23395	1.097	1.95059	0.534218	1.82252	2.17862	0.538526	0.844476	0.592715	1.71439	0.995047	0.929988	1.85656	0.792359	1.32978	1.44983	706	0.234232	0.092509	0.30045	0.092704	0.248304	0.498737	0.346065	0.092876	0.255485	0.449757	0.134817	0.22863	0.377587	0.043379	0.343516	0.537572	0.303629
	708	2.62307	0.534188	0.148559	1.47626	0.208696	0.046635	1.68033	0.367711	1.58174	1.62612	2.17804	1.83441	0.791739	2.21138	1.22054	1.09125	1.94417	0.536206	1.81647	2.17507	0.538577	0.850008	0.585621	1.70729	0.983062	0.923414	1.88366	0.793883	1.32451	1.45511	708	0.228399	0.095077	0.302166	0.091126	0.252227	0.495912	0.351064	0.087292	0.249662	0.451349	0.13412	0.225116	0.367381	0.046792	0.340275	0.549276	0.304463
	710	2.6319	0.529355	0.13009	1.48038	0.20646	0.041745	1.67392	0.362705	1.57883	1.62187	2.17794	1.84027	0.763622	2.21714	1.20473	1.07418	1.95558	0.534894	1.81258	2.17764	0.545417	0.860824	0.55882	1.7098	0.971649	0.914528	1.87699	0.787344	1.31951	1.45779	710	0.228566	0.092051	0.295547	0.093932	0.247977	0.502783	0.348525	0.091126	0.249908	0.451746	0.133911	0.22819	0.37267	0.045654	0.334802	0.53958	0.309467
	712	2.63319	0.520382	0.144626	1.46344	0.202039	0.03984	1.64908	0.36309	1.57329	1.62349	2.17361	1.84855	0.777924	2.20949	1.19458	1.06728	1.93076	0.534645	1.8173	2.18287	0.550739	0.862472	0.57084	1.71606	0.962849	0.909412	1.85935	0.787574	1.31875	1.46659	712	0.228482	0.09526	0.296119	0.098317	0.248795	0.49492	0.35035	0.087708	0.25122	0.451428	0.133492	0.235219	0.369616	0.048612	0.33293	0.535563	0.308077
	714	2.63251	0.509415	0.149399	1.47415	0.199487	0.040602	1.65196	0.36398	1.56632	1.6095	2.16382	1.83491	0.785384	2.19895	1.1744	1.05969	1.92167	0.534956	1.82147	2.17781	0.554764	0.86808	0.575461	1.70803	0.951273	0.908137	1.87949	0.784491	1.31702	1.46529	714	0.227649	0.094068	0.295139	0.097177	0.245853	0.496981	0.347176	0.094126	0.249498	0.452542	0.136421	0.233637	0.372372	0.050432	0.335594	0.548099	0.312803
	716	2.63498	0.508418	0.145788	1.45915	0.198953	0.038295	1.61849	0.367098	1.56086	1.60869	2.16721	1.85123	0.78675	2.19189	1.16287	1.05104	1.9138	0.541516	1.81735	2.17133	0.55925	0.880885	0.57263	1.70904	0.941502	0.896251	1.89398	0.786109	1.30851	1.47036	716	0.223816	0.096544	0.295711	0.097177	0.247324	0.494614	0.348525	0.091209	0.248431	0.453019	0.137606	0.231265	0.374309	0.051949	0.332066	0.545606	0.312872
	718	2.64162	0.503021	0.144554	1.45786	0.194582	0.03785	1.59582	0.369529	1.56854	1.60639	2.16353	1.84801	0.787106	2.18635	1.15221	1.04618	1.9266	0.548116	1.82833	2.17524	0.565015	0.883197	0.57147	1.7046	0.934435	0.896349	1.88195	0.790682	1.31836	1.47459	718	0.228066	0.098102	0.29473	0.097879	0.245199	0.498126	0.347256	0.088792	0.256961	0.452701	0.14158	0.233901	0.366338	0.052252	0.321408	0.545952	0.314262
	720	2.6404	0.494612	0.147236	1.45767	0.194983	0.038189	1.56812	0.365256	1.54438	1.60867	2.1747	1.85349	0.796335	2.18701	1.14154	1.04031	1.92124	0.546781	1.81188	2.17608	0.572827	0.881956	0.58153	1.70293	0.931686	0.890476	1.90441	0.786246	1.30246	1.48255	720	0.226399	0.095718	0.308785	0.098405	0.248468	0.496752	0.344161	0.084208	0.248021	0.452144	0.139349	0.235834	0.360975	0.049522	0.323641	0.546506	0.316347
	722	2.63505	0.496151	0.160681	1.44887	0.195633	0.037046	1.57829	0.361285	1.54522	1.60725	2.16857	1.8569	0.795099	2.1974	1.13391	1.03832	1.91508	0.540445	1.81577	2.1811	0.57554	0.8939	0.574896	1.70674	0.92842	0.888219	1.91063	0.776326	1.30131	1.49131	722	0.229649	0.097552	0.293014	0.096739	0.244954	0.496828	0.351381	0.085958	0.246955	0.455167	0.138303	0.232232	0.36537	0.053466	0.317664	0.5508	0.321768
	724	2.64412	0.486723	0.163309	1.44619	0.197468	0.035903	1.60773	0.365702	1.53259	1.60472	2.17227	1.84425	0.807744	2.1935	1.12858	1.0246	1.90253	0.546051	1.81122	2.18167	0.58956	0.884437	0.580235	1.68844	0.930108	0.885836	1.92511	0.783759	1.29842	1.49253	724	0.229482	0.09636	0.296773	0.098229	0.246506	0.493317	0.352492	0.082874	0.247447	0.451189	0.141859	0.235394	0.366338	0.054679	0.316223	0.549623	0.326008
	726	2.64173	0.489865	0.160323	1.47434	0.201639	0.038083	1.59077	0.368145	1.52525	1.60126	2.16859	1.86464	0.80941	2.18779	1.1211	1.02816	1.87855	0.546982	1.81525	2.17951	0.587479	0.90466	0.58209	1.69358	0.934626	0.884547	1.91016	0.785045	1.2927	1.50021	726	0.232482	0.095993	0.29661	0.101386	0.248468	0.497821	0.348287	0.087042	0.244084	0.451428	0.14165	0.237503	0.364253	0.057789	0.311687	0.549553	0.321699
	728	2.64274	0.481456	0.165561	1.47033	0.199387	0.03169	1.58302	0.37119	1.52784	1.59789	2.177	1.86734	0.818311	2.21716	1.11603	1.00259	1.87692	0.551284	1.82077	2.17892	0.594695	0.910816	0.586263	1.70711	0.93165	0.866578	1.90642	0.79029	1.29713	1.50418	728	0.227066	0.094526	0.297754	0.102	0.242093	0.491332	0.350271	0.082374	0.248349	0.450235	0.14416	0.235746	0.366264	0.061125	0.313199	0.551008	0.328927
	730	2.63185	0.483883	0.16751	1.4542	0.199704	0.034505	1.58251	0.364293	1.51165	1.59433	2.17164	1.88152	0.822785	2.18185	1.09914	1.00082	1.89044	0.5505	1.81168	2.17968	0.599675	0.920922	0.583261	1.68745	0.928738	0.865583	1.89162	0.784219	1.28575	1.51082	730	0.228649	0.094343	0.303392	0.103754	0.244627	0.497134	0.349318	0.082958	0.249498	0.450712	0.141232	0.233374	0.364104	0.057409	0.306502	0.550384	0.32712
	732	2.64596	0.481391	0.167707	1.44414	0.202923	0.035183	1.57504	0.37474	1.51338	1.59155	2.16388	1.88658	0.82856	2.16901	1.09738	0.995897	1.88121	0.559529	1.81387	2.18304	0.607487	0.927496	0.586322	1.68361	0.931096	0.863705	1.87108	0.790707	1.28747	1.51606	732	0.229649	0.094526	0.295466	0.105421	0.2443	0.492248	0.358919	0.085125	0.243182	0.449041	0.144439	0.236536	0.355909	0.06067	0.302541	0.554055	0.33824
	734	2.6437	0.481542	0.176521	1.4589	0.190345	0.031669	1.53761	0.369288	1.5079	1.58821	2.16878	1.89676	0.837049	2.17244	1.06516	0.988698	1.85225	0.552076	1.8158	2.18146	0.613918	0.934117	0.583373	1.68476	0.90691	0.860957	1.89535	0.781332	1.28386	1.51925	734	0.227316	0.09691	0.289582	0.10507	0.245444	0.494385	0.348049	0.08054	0.247857	0.448246	0.144439	0.238996	0.368499	0.062187	0.298653	0.551285	0.342202
	736	2.65846	0.4696	0.172963	1.43343	0.188526	0.030653	1.54662	0.371274	1.51023	1.58631	2.17794	1.90442	0.845651	2.17026	1.05398	0.979001	1.86568	0.553163	1.83154	2.18553	0.626131	0.9423	0.580541	1.66834	0.905767	0.853276	1.90379	0.783989	1.28964	1.52578	736	0.226816	0.096544	0.292769	0.106473	0.241113	0.493088	0.354952	0.081041	0.241132	0.44562	0.148831	0.237415	0.356952	0.065069	0.299661	0.558141	0.344426
	738	2.65757	0.468495	0.172034	1.42578	0.190962	0.028303	1.53702	0.37592	1.50643	1.58804	2.1674	1.90835	0.844331	2.15782	1.04816	0.969349	1.87064	0.558186	1.82987	2.18071	0.628996	0.954812	0.579605	1.66674	0.905994	0.843941	1.88424	0.790682	1.28833	1.52734	738	0.230899	0.097277	0.288683	0.107438	0.238007	0.488584	0.354634	0.082457	0.243838	0.4457	0.150505	0.238381	0.358368	0.064766	0.293828	0.557933	0.341646
	740	2.65682	0.445217	0.175323	1.444	0.193798	0.028112	1.53504	0.379952	1.50379	1.58191	2.16871	1.85966	0.842843	2.13981	1.04123	0.961926	1.85438	0.562674	1.83379	2.18088	0.630293	0.926729	0.57482	1.66553	0.903435	0.838293	1.89973	0.797025	1.2889	1.53065	740	0.228399	0.099477	0.291707	0.106473	0.2443	0.489194	0.349556	0.07954	0.239245	0.446336	0.147019	0.240402	0.365296	0.065221	0.297284	0.55357	0.344565
	742	2.65815	0.427293	0.173339	1.44116	0.195066	0.036008	1.51017	0.386174	1.49907	1.57794	2.16386	1.8341	0.83601	2.1469	1.03126	0.97713	1.85125	0.568054	1.83831	2.18377	0.629303	0.919852	0.563406	1.66673	0.904515	0.856486	1.89058	0.802892	1.28573	1.53552	742	0.230315	0.101403	0.281328	0.106122	0.244463	0.48637	0.352095	0.078957	0.237769	0.444825	0.147019	0.24295	0.353079	0.069164	0.287131	0.555094	0.346163
	744	2.64806	0.43503	0.175055	1.44351	0.197068	0.036072	1.52173	0.387991	1.4935	1.57686	2.16545	1.84529	0.835168	2.14866	1.03031	0.971249	1.83092	0.567783	1.8349	2.18137	0.640117	0.93566	0.559008	1.67652	0.905513	0.852001	1.87977	0.803914	1.28309	1.53643	744	0.229232	0.096452	0.282227	0.108753	0.24005	0.490874	0.346462	0.080374	0.242526	0.443074	0.153921	0.237679	0.355909	0.072122	0.290947	0.5508	0.345677
	746	2.65435	0.431671	0.173446	1.45332	0.197952	0.038845	1.51591	0.386366	1.50672	1.57132	2.17177	1.85989	0.829356	2.14436	1.02568	0.972821	1.83728	0.56998	1.84789	2.18264	0.646087	0.940842	0.553122	1.68599	0.905549	0.851833	1.88479	0.802535	1.29308	1.54283	746	0.228316	0.100853	0.28852	0.108402	0.242093	0.490721	0.354714	0.078707	0.238999	0.445302	0.150993	0.240226	0.358815	0.071667	0.284682	0.551077	0.34804
	748	2.6567	0.42959	0.157945	1.43761	0.19932	0.040285	1.51151	0.390266	1.4955	1.57026	2.17187	1.85566	0.803972	2.13327	1.02025	0.966356	1.82593	0.571183	1.84191	2.18388	0.648646	0.945445	0.519345	1.67303	0.90495	0.849156	1.86001	0.803309	1.28651	1.54244	748	0.223816	0.097185	0.295302	0.110332	0.240214	0.491179	0.353365	0.07679	0.245479	0.444665	0.148343	0.24049	0.360826	0.072274	0.282234	0.548099	0.353391
	750	2.65761	0.419512	0.154548	1.44537	0.200688	0.038422	1.48605	0.388557	1.50626	1.57112	2.16982	1.85749	0.803176	2.1397	1.01422	0.955431	1.81834	0.573994	1.85503	2.189	0.659221	0.953448	0.511627	1.66517	0.898364	0.841629	1.88625	0.806196	1.2933	1.54962	750	0.227233	0.09526	0.284597	0.108665	0.240132	0.483164	0.360903	0.077623	0.237277	0.442836	0.151551	0.246376	0.352632	0.074776	0.280866	0.553293	0.360619
	752	2.65645	0.42014	0.155013	1.44619	0.19952	0.033468	1.47076	0.389123	1.49334	1.5701	2.1762	1.86204	0.815765	2.13695	1.00747	0.947874	1.83187	0.576564	1.86311	2.1917	0.665038	0.957569	0.517596	1.67621	0.892304	0.83036	1.88912	0.805319	1.29046	1.55102	752	0.227316	0.099477	0.290726	0.109367	0.240786	0.486828	0.363759	0.080624	0.237031	0.446654	0.155385	0.242071	0.348311	0.0769	0.279858	0.55177	0.367847
	754	2.66296	0.416694	0.165383	1.45289	0.199937	0.031965	1.48255	0.392324	1.50229	1.56186	2.17436	1.85869	0.827474	2.13834	1.00628	0.930993	1.81495	0.583637	1.86297	2.18665	0.670922	0.956404	0.52154	1.67684	0.889791	0.8186	1.8574	0.810019	1.29196	1.54976	754	0.223483	0.097827	0.289582	0.109718	0.242175	0.488813	0.363521	0.076956	0.239409	0.441563	0.155804	0.244883	0.364849	0.076976	0.277193	0.548722	0.36326
	756	2.64659	0.420054	0.167224	1.45081	0.200805	0.032177	1.48425	0.392396	1.49922	1.55994	2.17811	1.87228	0.835533	2.12289	1.00063	0.922508	1.82023	0.585345	1.86504	2.18815	0.675784	0.966946	0.52187	1.66315	0.886189	0.819076	1.88266	0.811313	1.29095	1.55137	756	0.225316	0.099569	0.286068	0.109104	0.240377	0.485607	0.364552	0.073039	0.245233	0.44204	0.154688	0.243653	0.355686	0.075459	0.274025	0.546922	0.367917
	758	2.65432	0.421527	0.167171	1.45163	0.201439	0.03423	1.4851	0.392878	1.49654	1.55987	2.17595	1.87066	0.844369	2.13041	0.989079	0.922703	1.80697	0.586991	1.87802	2.19041	0.680611	0.971596	0.519415	1.66071	0.876364	0.81546	1.89671	0.815256	1.29763	1.55541	758	0.223566	0.097919	0.276425	0.113401	0.238661	0.486675	0.366615	0.072372	0.238015	0.441881	0.155873	0.242598	0.359038	0.079023	0.27172	0.548999	0.374728
	760	2.65631	0.416326	0.16692	1.44827	0.202073	0.034611	1.47506	0.393022	1.49605	1.55226	2.17608	1.87716	0.846418	2.12474	0.983462	0.923481	1.82137	0.586137	1.88303	2.18301	0.686939	0.982432	0.511916	1.65487	0.87435	0.816007	1.92571	0.815392	1.30382	1.55154	760	0.223566	0.103328	0.285823	0.11419	0.236209	0.482553	0.36852	0.075039	0.231043	0.439414	0.158593	0.246815	0.353228	0.079857	0.268912	0.548791	0.380775
	762	2.65547	0.416434	0.167546	1.44062	0.198369	0.036643	1.49455	0.39508	1.49199	1.54748	2.17359	1.87562	0.849357	2.10806	0.973543	0.9173	1.80396	0.590795	1.87876	2.19143	0.692244	0.986789	0.505264	1.64551	0.867609	0.811297	1.91491	0.815	1.29848	1.55305	762	0.22415	0.102961	0.292033	0.112962	0.241521	0.485759	0.363918	0.072289	0.238917	0.441563	0.159569	0.246464	0.353749	0.080388	0.264303	0.547199	0.38286
	764	2.65348	0.412489	0.158088	1.43406	0.204842	0.032706	1.46742	0.395152	1.48562	1.54656	2.18024	1.88808	0.834082	2.11477	0.967542	0.909324	1.80114	0.593715	1.88035	2.18729	0.69818	0.998013	0.489912	1.64184	0.867037	0.810442	1.92379	0.812523	1.29215	1.5589	764	0.218484	0.099661	0.282963	0.113839	0.240949	0.48469	0.36844	0.074039	0.23293	0.44562	0.155664	0.242247	0.355388	0.084104	0.267688	0.544982	0.376257
	766	2.66051	0.408306	0.160985	1.4434	0.206877	0.032388	1.50173	0.392769	1.49212	1.54042	2.17616	1.88438	0.836609	2.11982	0.962223	0.904266	1.79985	0.594592	1.89112	2.18144	0.703552	0.997804	0.48336	1.63838	0.868444	0.80712	1.89924	0.812574	1.3015	1.55946	766	0.22165	0.097919	0.285414	0.112436	0.242584	0.482706	0.365743	0.071955	0.23293	0.442836	0.162288	0.245585	0.345555	0.08327	0.259406	0.549068	0.385084
	768	2.65619	0.396928	0.163648	1.44616	0.214618	0.028536	1.44809	0.395802	1.47515	1.53769	2.18154	1.87782	0.84215	2.14243	0.961851	0.886083	1.78667	0.595198	1.88146	2.17359	0.71191	0.998969	0.482218	1.62629	0.871283	0.796286	1.89915	0.814345	1.28963	1.55408	768	0.221317	0.098744	0.288601	0.113839	0.236618	0.488889	0.36725	0.070372	0.231863	0.442756	0.160754	0.24664	0.347268	0.086835	0.258686	0.545052	0.381887
	770	2.66371	0.391596	0.162147	1.44308	0.217971	0.035966	1.47012	0.401507	1.47189	1.53771	2.18334	1.8806	0.852483	2.12083	0.958937	0.884377	1.78181	0.600594	1.88365	2.17331	0.721957	1.01238	0.480187	1.617	0.873488	0.790539	1.9129	0.819573	1.29	1.55247	770	0.2199	0.099202	0.283126	0.113576	0.238661	0.484232	0.371217	0.069955	0.221037	0.442676	0.164171	0.249802	0.351067	0.08691	0.25703	0.541727	0.39252
	772	2.65101	0.394478	0.16726	1.42761	0.213984	0.035924	1.46515	0.400737	1.47819	1.53086	2.18085	1.8739	0.863565	2.11718	0.945199	0.885485	1.77386	0.601207	1.89471	2.1693	0.723475	1.01568	0.48057	1.60166	0.864171	0.800967	1.89971	0.815699	1.29221	1.55446	772	0.22265	0.10287	0.282227	0.11419	0.239315	0.477057	0.370503	0.071705	0.23416	0.439255	0.163264	0.246727	0.357474	0.08782	0.256598	0.542281	0.392103
	774	2.65308	0.383121	0.164471	1.44463	0.210781	0.03857	1.46423	0.393275	1.48047	1.53334	2.18442	1.88199	0.863453	2.12136	0.932441	0.880696	1.77433	0.591347	1.9061	2.16593	0.728353	1.0175	0.475007	1.61223	0.852676	0.799327	1.90578	0.805242	1.2977	1.55809	774	0.219734	0.100486	0.283208	0.115769	0.238089	0.48324	0.375343	0.067621	0.235144	0.441324	0.163892	0.248485	0.348609	0.092447	0.25379	0.546021	0.391408
	776	2.64552	0.38052	0.170067	1.42952	0.210231	0.036326	1.44178	0.395357	1.48318	1.53137	2.18001	1.86845	0.873402	2.12395	0.928027	0.875219	1.76103	0.596805	1.9194	2.16015	0.734374	1.01398	0.476078	1.60287	0.846961	0.796103	1.89863	0.805404	1.31086	1.56234	776	0.214068	0.098377	0.284025	0.114892	0.239723	0.480416	0.370741	0.069038	0.23457	0.441244	0.165495	0.25112	0.343767	0.091536	0.253574	0.537433	0.390227
	778	2.64603	0.380347	0.169691	1.43698	0.21325	0.037744	1.42119	0.396464	1.4722	1.54545	2.18384	1.87065	0.878223	2.09822	0.923154	0.871148	1.74483	0.599864	1.91264	2.17794	0.73973	1.02694	0.470233	1.58772	0.844321	0.79836	1.90658	0.809355	1.30113	1.57707	778	0.216568	0.099569	0.285251	0.116821	0.237027	0.479347	0.374629	0.066454	0.224727	0.441324	0.165983	0.245585	0.341681	0.092674	0.251341	0.540065	0.400513
	780	2.64834	0.377421	0.172355	1.43209	0.21627	0.035776	1.47403	0.399774	1.47846	1.54274	2.18392	1.86993	0.883754	2.09171	0.914574	0.861885	1.74791	0.601137	1.92241	2.17827	0.745393	1.03523	0.468767	1.59965	0.8409	0.789558	1.90703	0.806247	1.30454	1.57924	780	0.216401	0.100578	0.288928	0.119452	0.240296	0.487362	0.369472	0.067538	0.226368	0.437266	0.167936	0.244619	0.351514	0.09548	0.247093	0.540204	0.402806
	782	2.65014	0.375709	0.166473	1.44313	0.207478	0.036008	1.46984	0.399822	1.47968	1.5404	2.1871	1.87186	0.879561	2.10273	0.891029	0.863202	1.74792	0.605369	1.93094	2.17802	0.746587	1.03961	0.458219	1.59946	0.818873	0.789768	1.91507	0.809576	1.30644	1.57871	782	0.214068	0.100211	0.281328	0.117961	0.237599	0.484996	0.37447	0.065538	0.233832	0.437425	0.165774	0.250154	0.346672	0.098817	0.24594	0.53958	0.402181
	784	2.65278	0.362336	0.170138	1.43575	0.207044	0.037363	1.4495	0.407802	1.4836	1.53658	2.17557	1.85844	0.884241	2.10267	0.884147	0.855196	1.73748	0.618467	1.94177	2.17469	0.753257	1.03125	0.453168	1.60422	0.810445	0.786993	1.88839	0.822281	1.31144	1.58219	784	0.216817	0.102961	0.282146	0.116646	0.239642	0.483698	0.379628	0.066538	0.22809	0.43663	0.171631	0.250329	0.347566	0.098589	0.251197	0.541381	0.403988
	786	2.63884	0.36563	0.179918	1.44122	0.208312	0.039692	1.44986	0.403192	1.4803	1.53662	2.18622	1.86044	0.909035	2.09617	0.874017	0.852173	1.72572	0.609018	1.95128	2.17471	0.754826	1.03444	0.468673	1.5968	0.804974	0.781709	1.9105	0.810019	1.31415	1.58174	786	0.215234	0.10287	0.285496	0.118487	0.24904	0.479042	0.371773	0.069455	0.225302	0.435039	0.168284	0.250769	0.347045	0.099575	0.248821	0.54055	0.402945
	788	2.64654	0.368751	0.183315	1.43209	0.200788	0.033764	1.4564	0.40673	1.47067	1.54274	2.18409	1.8702	0.920884	2.09001	0.861966	0.833541	1.72443	0.614313	1.94718	2.17394	0.765111	1.04926	0.470533	1.60665	0.790214	0.765155	1.91073	0.813936	1.30997	1.58891	788	0.213901	0.098927	0.281982	0.119803	0.240622	0.481255	0.36963	0.067288	0.220955	0.439494	0.172258	0.24251	0.34049	0.100713	0.243636	0.536949	0.413857
	790	2.64587	0.357589	0.181742	1.4284	0.201672	0.033256	1.45923	0.403794	1.46991	1.53342	2.18706	1.86924	0.917767	2.0892	0.847521	0.826104	1.71887	0.617628	1.95025	2.17099	0.771184	1.05974	0.461792	1.5968	0.779617	0.760306	1.91791	0.813944	1.30915	1.58734	790	0.213568	0.103512	0.28092	0.121557	0.240377	0.478431	0.373201	0.063954	0.222021	0.435834	0.171143	0.24787	0.34563	0.104656	0.244284	0.539026	0.417054
	792	2.63958	0.356917	0.186748	1.42274	0.202023	0.028261	1.48263	0.401351	1.46528	1.52456	2.18451	1.8738	0.923421	2.07532	0.834552	0.81479	1.74688	0.612675	1.95355	2.16817	0.771542	1.06533	0.461044	1.59598	0.771008	0.748125	1.92998	0.809696	1.31104	1.58674	792	0.212818	0.098286	0.272421	0.118663	0.240786	0.481713	0.375661	0.063204	0.222103	0.435118	0.17191	0.250417	0.346449	0.107766	0.238091	0.543182	0.419695
	794	2.63963	0.354902	0.186551	1.4398	0.210965	0.026546	1.44011	0.407104	1.46612	1.52179	2.18879	1.87061	0.931451	2.0687	0.833225	0.805512	1.7249	0.620959	1.95832	2.15734	0.787371	1.07626	0.46125	1.6072	0.771026	0.744103	1.93138	0.815562	1.30425	1.5823	794	0.212735	0.100303	0.276916	0.122521	0.244382	0.476293	0.373518	0.06162	0.221201	0.435436	0.172956	0.247255	0.346523	0.1086	0.237299	0.540688	0.416568
	796	2.64349	0.352496	0.184477	1.4263	0.210297	0.031182	1.40935	0.410702	1.46288	1.51739	2.19218	1.88011	0.929242	2.06183	0.830745	0.810839	1.71273	0.622427	1.96076	2.15781	0.788087	1.07719	0.458454	1.59925	0.769638	0.744579	1.89328	0.818117	1.30586	1.58656	796	0.215734	0.104153	0.279367	0.122258	0.241685	0.477362	0.382563	0.064871	0.216607	0.432731	0.173932	0.24743	0.342277	0.108373	0.235499	0.532308	0.421224
	798	2.64715	0.346882	0.192558	1.42031	0.214768	0.030441	1.4329	0.411328	1.45931	1.5126	2.1916	1.86597	0.942028	2.05368	0.826902	0.810824	1.69848	0.631208	1.96707	2.14677	0.795439	1.08529	0.462227	1.61146	0.771534	0.748504	1.89074	0.822579	1.31023	1.5798	798	0.217151	0.102686	0.274709	0.124188	0.243074	0.476141	0.373915	0.062287	0.219232	0.433288	0.173304	0.24743	0.338553	0.111937	0.233842	0.535563	0.421085
	800	2.64512	0.349028	0.201533	1.4372	0.218639	0.036135	1.41977	0.417647	1.45307	1.51045	2.19817	1.86794	0.938387	2.05402	0.821459	0.815045	1.67831	0.636922	1.9637	2.1454	0.800368	1.0871	0.462121	1.59653	0.770736	0.753017	1.90105	0.823907	1.30487	1.57978	800	0.213651	0.100944	0.284352	0.124977	0.239642	0.481484	0.378041	0.058453	0.219068	0.428992	0.175814	0.248836	0.341979	0.112923	0.233554	0.534663	0.43151
	802	2.64797	0.33895	0.200747	1.44299	0.218205	0.038676	1.42144	0.424122	1.45762	1.516	2.19716	1.85655	0.942861	2.06031	0.816214	0.80632	1.67308	0.644252	1.9687	2.14709	0.806696	1.09208	0.45972	1.60752	0.771507	0.747999	1.88587	0.830446	1.31087	1.59088	802	0.215068	0.102778	0.27806	0.122697	0.240868	0.479271	0.374312	0.06262	0.218248	0.424775	0.181113	0.246727	0.344438	0.11535	0.234491	0.536879	0.430607
	804	2.64722	0.342201	0.200425	1.44655	0.221341	0.038782	1.41184	0.419777	1.45507	1.51038	2.20183	1.86309	0.943254	2.04643	0.809605	0.801816	1.67832	0.644259	1.97077	2.14658	0.815822	1.10164	0.458913	1.61246	0.768041	0.748195	1.90266	0.829484	1.30928	1.59106	804	0.213651	0.10232	0.275118	0.12296	0.241194	0.481713	0.382087	0.059286	0.221283	0.43114	0.179789	0.245937	0.341905	0.115805	0.227145	0.538888	0.428174
	806	2.64818	0.337151	0.201158	1.42591	0.22049	0.038718	1.41815	0.416491	1.45609	1.50798	2.19827	1.85217	0.945856	2.04957	0.802885	0.796024	1.67232	0.639213	1.97459	2.14627	0.81676	1.09565	0.460715	1.6018	0.763868	0.746317	1.91165	0.823302	1.31205	1.5927	806	0.214068	0.107729	0.280184	0.12866	0.241113	0.47324	0.377723	0.06012	0.215377	0.429469	0.18195	0.245146	0.339	0.118838	0.231394	0.539788	0.434568
	808	2.63716	0.340033	0.200979	1.42127	0.222926	0.040623	1.41012	0.412146	1.45121	1.49473	2.20425	1.85848	0.943563	2.04907	0.79826	0.788661	1.67607	0.635486	1.98302	2.14141	0.8287	1.10433	0.457253	1.59809	0.761555	0.746303	1.91186	0.818738	1.31578	1.58947	808	0.216151	0.103878	0.272503	0.12752	0.250592	0.477133	0.379548	0.057369	0.219642	0.426526	0.180486	0.251032	0.334605	0.121037	0.227289	0.536533	0.437696
	810	2.65778	0.32924	0.199799	1.4196	0.222909	0.042528	1.4035	0.411533	1.45352	1.49194	2.2093	1.85277	0.950143	2.04544	0.795148	0.785414	1.68341	0.638498	1.98506	2.13852	0.832896	1.10419	0.460032	1.59544	0.759404	0.739057	1.90513	0.819437	1.31661	1.5888	810	0.213568	0.100486	0.275118	0.126731	0.242829	0.481103	0.382405	0.05837	0.21874	0.42398	0.183205	0.247606	0.332742	0.121644	0.230746	0.534248	0.443325
	812	2.65869	0.331321	0.197958	1.4111	0.221708	0.039903	1.42762	0.407802	1.46153	1.48889	2.21271	1.85173	0.945697	2.02669	0.786977	0.772888	1.68383	0.63231	1.9952	2.13461	0.841919	1.10691	0.453662	1.56898	0.7483	0.734375	1.92483	0.815869	1.32536	1.58912	812	0.216984	0.102045	0.27332	0.129362	0.243973	0.473087	0.381611	0.060203	0.216936	0.422627	0.183484	0.24541	0.339745	0.123464	0.225273	0.533416	0.442005
	814	2.65023	0.334051	0.202552	1.41375	0.221191	0.04202	1.40224	0.409198	1.42964	1.48795	2.21074	1.8417	0.95354	2.02871	0.780679	0.764538	1.69239	0.636619	1.97141	2.12569	0.847258	1.10604	0.449618	1.56329	0.741804	0.728881	1.92826	0.816686	1.30569	1.59149	814	0.216318	0.10452	0.267682	0.129274	0.245362	0.474003	0.384547	0.060953	0.217756	0.422309	0.183693	0.245234	0.335499	0.123919	0.225273	0.533347	0.445828
	816	2.64736	0.332122	0.203911	1.4082	0.22371	0.04528	1.40667	0.410233	1.41251	1.48709	2.2071	1.8331	0.955815	2.03447	0.772458	0.767022	1.68073	0.63443	1.95234	2.13389	0.852324	1.10995	0.442766	1.56352	0.740933	0.729806	1.93154	0.816763	1.29085	1.59383	816	0.211985	0.099844	0.271195	0.127608	0.246343	0.473164	0.379707	0.057786	0.21144	0.419445	0.181392	0.246025	0.333934	0.126953	0.223545	0.533832	0.446036
	818	2.64353	0.326357	0.19844	1.41987	0.225629	0.047186	1.40662	0.412736	1.40901	1.46815	2.21455	1.84638	0.950133	2.02459	0.772086	0.761066	1.68549	0.640253	1.95169	2.10831	0.855292	1.11221	0.441077	1.56146	0.737931	0.732497	1.92434	0.820918	1.29249	1.57721	818	0.214068	0.103236	0.272176	0.130414	0.247569	0.472629	0.379707	0.059036	0.213901	0.416183	0.185785	0.246815	0.337957	0.128697	0.225561	0.531062	0.44548
	820	2.65409	0.328243	0.203089	1.42053	0.224678	0.047545	1.40775	0.413025	1.40326	1.46613	2.2177	1.85108	0.949488	2.00713	0.763333	0.761141	1.67696	0.64412	1.95549	2.11233	0.860187	1.11788	0.436733	1.56628	0.73412	0.730142	1.92483	0.821668	1.2936	1.58153	820	0.212985	0.101953	0.271114	0.128046	0.243891	0.474538	0.382881	0.055369	0.206765	0.420161	0.185576	0.249363	0.339074	0.130366	0.220664	0.530992	0.451735
	822	2.64619	0.327159	0.197189	1.41613	0.216937	0.047799	1.40003	0.418273	1.40799	1.46239	2.2208	1.84393	0.945107	2.00302	0.743593	0.754197	1.679	0.646216	1.96009	2.10956	0.871649	1.13205	0.431217	1.54787	0.717255	0.726134	1.91067	0.823856	1.29804	1.58255	822	0.214151	0.104612	0.266456	0.132168	0.248795	0.469041	0.382563	0.053202	0.213737	0.420797	0.185227	0.248397	0.333934	0.134233	0.219224	0.531893	0.452152
	824	2.64876	0.324797	0.204447	1.40498	0.220057	0.046678	1.38656	0.427504	1.39403	1.46578	2.22609	1.84285	0.960017	1.9824	0.743184	0.748391	1.68013	0.656946	1.94596	2.10944	0.876289	1.13084	0.437327	1.549	0.720503	0.72497	1.89709	0.833972	1.28888	1.59148	824	0.214235	0.104703	0.27046	0.130239	0.245362	0.47156	0.376851	0.054869	0.214803	0.411886	0.190805	0.250154	0.337286	0.137191	0.22088	0.52933	0.453403
	826	2.63071	0.309928	0.204447	1.41799	0.224478	0.048625	1.37943	0.419223	1.39421	1.46157	2.2272	1.8057	0.962067	1.97197	0.745019	0.746355	1.68887	0.647877	1.94786	2.11027	0.877466	1.1152	0.434231	1.53825	0.719868	0.724171	1.89393	0.820935	1.29466	1.58796	826	0.212235	0.10287	0.270215	0.128397	0.249448	0.462324	0.378834	0.052785	0.216443	0.415069	0.191154	0.252438	0.325517	0.135295	0.213319	0.528568	0.454307
	828	2.63709	0.305702	0.192344	1.40656	0.223827	0.049218	1.37858	0.42068	1.39106	1.46322	2.23559	1.80191	0.949955	1.94579	0.737307	0.737481	1.68509	0.65214	1.9473	2.10365	0.893141	1.10798	0.417908	1.54166	0.712855	0.723442	1.9248	0.825193	1.295	1.58906	828	0.211985	0.106812	0.274873	0.131291	0.247242	0.465377	0.381294	0.047701	0.208569	0.413716	0.187946	0.252438	0.336318	0.138632	0.21908	0.528153	0.453403
	830	2.63349	0.306656	0.199799	1.41361	0.223343	0.048244	1.35539	0.422714	1.3967	1.46421	2.23944	1.79425	0.958127	1.95389	0.729298	0.73585	1.65561	0.652132	1.95953	2.11126	0.891538	1.11663	0.420244	1.53663	0.708264	0.727269	1.89863	0.824733	1.30492	1.59676	830	0.212318	0.103328	0.26572	0.130677	0.245771	0.463927	0.383039	0.053119	0.208816	0.410454	0.192409	0.251559	0.335201	0.142651	0.218288	0.524413	0.461048
	832	2.63842	0.309061	0.204179	1.4234	0.225328	0.045471	1.35979	0.41932	1.39064	1.45986	2.23247	1.79457	0.968385	1.94223	0.726334	0.727335	1.65497	0.651255	1.95818	2.10988	0.901107	1.11739	0.422646	1.52546	0.707012	0.726764	1.91633	0.818389	1.30723	1.59998	832	0.210068	0.102961	0.270787	0.129625	0.246098	0.461942	0.388117	0.053369	0.213819	0.411489	0.18948	0.245322	0.322537	0.141514	0.218504	0.525383	0.461952
	834	2.63515	0.302624	0.198762	1.42668	0.225996	0.048583	1.37199	0.426649	1.39694	1.45973	2.24126	1.79762	0.973224	1.93933	0.721127	0.722082	1.65714	0.657288	1.96985	2.10557	0.908339	1.12975	0.415612	1.50918	0.703356	0.721312	1.88236	0.823583	1.31433	1.59763	834	0.207985	0.106354	0.270133	0.130151	0.250266	0.460568	0.381691	0.049534	0.208487	0.411091	0.194988	0.250944	0.334307	0.143258	0.216488	0.520535	0.464315
	836	2.63704	0.30412	0.198297	1.42187	0.22723	0.049281	1.35076	0.42411	1.39965	1.45138	2.24601	1.80297	0.975966	1.94009	0.713712	0.711577	1.64368	0.660913	1.9705	2.09405	0.912074	1.13933	0.41198	1.52322	0.697178	0.717079	1.8845	0.823158	1.31953	1.58973	836	0.207402	0.106537	0.268254	0.133133	0.242747	0.462858	0.381453	0.052785	0.202664	0.408863	0.191363	0.245058	0.321569	0.147884	0.215768	0.518942	0.465913
	838	2.64012	0.306179	0.19912	1.44909	0.226596	0.049302	1.33508	0.429441	1.39612	1.43397	2.26002	1.81593	0.97371	1.94372	0.704425	0.704259	1.65954	0.665463	1.97473	2.06466	0.928006	1.15384	0.410231	1.54765	0.689748	0.714963	1.88803	0.829127	1.32122	1.57277	838	0.206902	0.10562	0.260899	0.13094	0.249857	0.460262	0.381691	0.053202	0.207913	0.411489	0.193803	0.251032	0.328049	0.147505	0.217568	0.520188	0.463759
	840	2.6302	0.306937	0.206325	1.45723	0.225095	0.049302	1.31732	0.424868	1.38933	1.43887	2.25331	1.81351	0.988293	1.9242	0.696589	0.6932	1.64709	0.661969	1.97426	2.06956	0.927238	1.15639	0.419891	1.53585	0.678326	0.709202	1.88127	0.824844	1.32046	1.5756	840	0.205736	0.10397	0.26809	0.130853	0.249857	0.456751	0.384388	0.050201	0.20332	0.406715	0.194082	0.251559	0.332891	0.149553	0.20871	0.52192	0.46772
	842	2.62543	0.311771	0.210633	1.44373	0.226713	0.0489	1.32813	0.431572	1.38906	1.43065	2.25912	1.81224	0.990249	1.91906	0.693204	0.689877	1.63997	0.672684	1.96713	2.06719	0.932338	1.16331	0.42566	1.5348	0.675641	0.709861	1.87836	0.832524	1.32062	1.57806	842	0.209819	0.104703	0.273075	0.130151	0.249939	0.462018	0.386213	0.050701	0.207831	0.407192	0.198335	0.252087	0.331476	0.15433	0.214183	0.512986	0.463272
	844	2.63048	0.30943	0.217535	1.43132	0.235338	0.052499	1.32098	0.43162	1.38094	1.43047	2.25165	1.81212	0.998055	1.91756	0.700805	0.689234	1.63413	0.671248	1.9715	2.06493	0.941668	1.17287	0.427832	1.52712	0.684069	0.70773	1.86684	0.82899	1.32311	1.57701	844	0.204486	0.105162	0.266129	0.132519	0.250838	0.457438	0.382563	0.051201	0.207831	0.404089	0.197429	0.248485	0.326038	0.152965	0.20871	0.517141	0.471404
	846	2.62622	0.317428	0.219108	1.43802	0.240043	0.049345	1.3165	0.433425	1.39605	1.43057	2.25962	1.81256	1.00173	1.90502	0.703359	0.673536	1.63696	0.669376	1.98684	2.06923	0.943835	1.18135	0.428268	1.52541	0.682418	0.695045	1.88273	0.825406	1.3334	1.57866	846	0.205153	0.105987	0.261798	0.132431	0.249367	0.462553	0.380183	0.043033	0.202992	0.402816	0.199172	0.251911	0.327379	0.15615	0.210223	0.51728	0.470083
	848	2.63017	0.311142	0.22027	1.43988	0.240076	0.043163	1.31426	0.432727	1.38902	1.42261	2.266	1.79924	1.00492	1.91412	0.697333	0.663045	1.63188	0.671775	1.97985	2.05832	0.957753	1.17316	0.428197	1.54262	0.677274	0.689453	1.90122	0.824128	1.33424	1.57696	848	0.203403	0.105529	0.263187	0.132957	0.252717	0.462705	0.379231	0.048534	0.205535	0.402021	0.19715	0.250593	0.323729	0.156909	0.208783	0.516587	0.472863
	850	2.62275	0.310665	0.219483	1.44201	0.239375	0.046783	1.31276	0.431788	1.38884	1.42286	2.25998	1.79116	1.00346	1.90539	0.692944	0.663449	1.62914	0.671752	1.98487	2.06352	0.957156	1.17047	0.425695	1.53595	0.672692	0.68721	1.90082	0.823439	1.33805	1.57749	850	0.20157	0.106354	0.263024	0.132256	0.253943	0.456217	0.3805	0.042533	0.208077	0.398202	0.200078	0.250681	0.322015	0.15744	0.206118	0.514371	0.477242
	852	2.63267	0.302646	0.219001	1.42534	0.240476	0.047969	1.31946	0.436566	1.38826	1.41864	2.2622	1.77246	1.01273	1.89742	0.685468	0.660052	1.60849	0.678499	1.98595	2.05802	0.970239	1.1624	0.425536	1.53344	0.668074	0.69241	1.90051	0.83071	1.33989	1.5764	852	0.201903	0.105345	0.261062	0.136378	0.255578	0.457591	0.37939	0.047367	0.197579	0.398122	0.201054	0.249978	0.319036	0.16108	0.205254	0.520188	0.473419
	854	2.62912	0.286824	0.217177	1.44728	0.237407	0.047778	1.30481	0.439347	1.38784	1.42484	2.26092	1.72576	1.00876	1.87561	0.677755	0.658421	1.61138	0.680759	1.99822	2.06746	0.967936	1.13838	0.420827	1.53681	0.661479	0.691429	1.91679	0.833214	1.34529	1.58859	854	0.20157	0.107912	0.261716	0.134185	0.250511	0.456064	0.382167	0.043867	0.206929	0.395656	0.201682	0.250329	0.323207	0.161535	0.210943	0.514163	0.48162
	856	2.61931	0.290834	0.219823	1.46243	0.238591	0.046783	1.32411	0.433209	1.38707	1.4287	2.26136	1.73945	1.0116	1.89032	0.670279	0.648454	1.62934	0.671053	1.99163	2.07424	0.976072	1.16058	0.419732	1.53032	0.654049	0.682024	1.90756	0.824179	1.34149	1.58785	856	0.203903	0.108462	0.261635	0.131203	0.259664	0.456446	0.381135	0.041033	0.200203	0.395736	0.206493	0.248045	0.326559	0.163128	0.209791	0.51257	0.479813
	858	2.61399	0.285892	0.219036	1.44685	0.238474	0.04545	1.3192	0.443379	1.38312	1.43033	2.2627	1.734	1.00863	1.8963	0.661389	0.640717	1.59765	0.689012	1.99471	2.07355	0.977932	1.15911	0.419267	1.54359	0.649186	0.681323	1.88414	0.840502	1.34191	1.59415	858	0.200987	0.108921	0.264168	0.132957	0.254188	0.45553	0.383595	0.04195	0.199547	0.395974	0.20203	0.254195	0.319632	0.164796	0.207198	0.509384	0.480022
	860	2.6138	0.28418	0.220717	1.44365	0.240143	0.047249	1.27534	0.43842	1.38678	1.43412	2.26705	1.72934	1.01676	1.88681	0.655152	0.639909	1.6072	0.685114	2.00144	2.08112	0.984226	1.16394	0.428568	1.54737	0.642981	0.681337	1.85016	0.83415	1.34681	1.5976	860	0.205319	0.110113	0.253626	0.135501	0.25476	0.4524	0.383833	0.039533	0.204715	0.395417	0.203425	0.249012	0.320153	0.166085	0.205326	0.507999	0.488849
	862	2.61137	0.28134	0.222988	1.44308	0.241694	0.045958	1.30996	0.440309	1.39004	1.43146	2.2686	1.71239	1.02253	1.88172	0.650267	0.632756	1.62136	0.686652	2.00594	2.07695	0.984396	1.15987	0.431794	1.5452	0.637601	0.685164	1.8705	0.836364	1.35553	1.59634	862	0.20282	0.106629	0.25902	0.137342	0.249694	0.453926	0.379866	0.038532	0.200614	0.391996	0.205028	0.25112	0.324325	0.16927	0.210727	0.516033	0.486138
	864	2.60612	0.274817	0.217678	1.45138	0.245298	0.049811	1.31665	0.441718	1.38886	1.42626	2.26379	1.7136	1.02958	1.89446	0.649498	0.632576	1.61177	0.693764	2.00989	2.0681	0.992822	1.16112	0.433165	1.54328	0.638608	0.6803	1.90667	0.838135	1.35267	1.59632	864	0.19932	0.109654	0.259265	0.136553	0.256313	0.452552	0.385737	0.04445	0.198727	0.392235	0.209909	0.250329	0.322388	0.171849	0.209287	0.510146	0.485235
	866	2.60453	0.284852	0.215121	1.43723	0.242845	0.053113	1.27397	0.450022	1.40326	1.42952	2.27236	1.72024	1.02992	1.89312	0.642121	0.62909	1.61579	0.70291	2.03135	2.07092	0.995006	1.1701	0.428821	1.55084	0.627249	0.682963	1.89486	0.846667	1.37082	1.59857	866	0.206069	0.111763	0.252809	0.138921	0.252962	0.4524	0.384864	0.040533	0.199547	0.388814	0.212001	0.245673	0.314715	0.176172	0.209647	0.513678	0.491907
	868	2.60135	0.274925	0.213744	1.44726	0.239359	0.056055	1.28723	0.453187	1.4043	1.43075	2.26211	1.70884	1.03066	1.87904	0.637682	0.626141	1.60233	0.709711	2.04161	2.06681	0.999543	1.17173	0.42898	1.55816	0.624128	0.682402	1.89358	0.85055	1.37574	1.60404	868	0.20132	0.11268	0.250848	0.136728	0.258193	0.451484	0.383198	0.041033	0.193806	0.389212	0.211025	0.251559	0.315833	0.173366	0.204174	0.507999	0.481134
	870	2.59869	0.281579	0.215103	1.44026	0.245481	0.057537	1.30211	0.449095	1.40038	1.4343	2.27784	1.71929	1.0344	1.87165	0.639108	0.62445	1.58359	0.703484	2.0429	2.06728	1.00973	1.18512	0.427815	1.5533	0.620391	0.687504	1.87777	0.844819	1.37236	1.6005	870	0.202403	0.109838	0.251093	0.135939	0.258928	0.440949	0.387165	0.036365	0.197169	0.391121	0.209491	0.248485	0.319334	0.176551	0.211087	0.513193	0.491212
	872	2.60766	0.276876	0.221647	1.43553	0.244714	0.052732	1.30502	0.448397	1.39259	1.43	2.28178	1.71324	1.03588	1.87396	0.634669	0.615531	1.6064	0.700961	2.04167	2.06084	1.01602	1.18174	0.430493	1.55443	0.61091	0.678043	1.87355	0.839063	1.37015	1.60383	872	0.199403	0.109288	0.247579	0.136027	0.260236	0.446064	0.389308	0.04095	0.198235	0.387859	0.21221	0.248221	0.31993	0.178826	0.208855	0.50793	0.491212
	874	2.60654	0.274752	0.220216	1.42009	0.246399	0.059019	1.2931	0.452513	1.39882	1.42932	2.2824	1.70333	1.03438	1.87227	0.629673	0.609635	1.57157	0.709967	2.05428	2.05503	1.01524	1.18614	0.427179	1.56167	0.609831	0.683047	1.91178	0.846744	1.3759	1.59967	874	0.20032	0.11103	0.25714	0.13743	0.255332	0.442018	0.388594	0.038366	0.198809	0.38579	0.211373	0.250769	0.326485	0.181708	0.209791	0.507791	0.488084
	876	2.60775	0.269398	0.224007	1.41938	0.245965	0.065793	1.29969	0.454776	1.40064	1.42744	2.29119	1.70636	1.02492	1.87581	0.624366	0.607495	1.60257	0.714719	2.05999	2.05129	1.02194	1.19938	0.418879	1.56018	0.60426	0.681716	1.88305	0.8474	1.37465	1.60008	876	0.199903	0.110938	0.243984	0.141639	0.263014	0.445453	0.388197	0.042283	0.196184	0.383722	0.21465	0.250154	0.322537	0.182845	0.215336	0.506545	0.494895
	878	2.60761	0.26916	0.223631	1.42589	0.246666	0.060967	1.28936	0.457279	1.39967	1.42873	2.29086	1.70067	1.00424	1.86207	0.62299	0.601958	1.58508	0.723927	2.05974	2.04648	1.031	1.20107	0.399547	1.56503	0.601566	0.679711	1.89172	0.85342	1.37878	1.59769	878	0.197487	0.110663	0.252074	0.141026	0.257702	0.44072	0.385658	0.038782	0.191591	0.380937	0.213953	0.247606	0.312629	0.183755	0.213319	0.506683	0.493088
	880	2.59764	0.268249	0.222952	1.41214	0.24835	0.064989	1.26872	0.463297	1.39035	1.4308	2.29542	1.69019	1.00481	1.8544	0.617708	0.595329	1.58364	0.729968	2.0601	2.0401	1.03785	1.19847	0.39565	1.5561	0.598581	0.681267	1.88278	0.860904	1.37614	1.59714	880	0.199737	0.110388	0.252891	0.140149	0.26236	0.445682	0.386451	0.030114	0.192658	0.382528	0.212837	0.2491	0.316875	0.187927	0.208566	0.512709	0.497467
	882	2.58897	0.263373	0.223417	1.4064	0.249802	0.064036	1.24519	0.454884	1.38636	1.43	2.28376	1.69749	1.01163	1.8513	0.612946	0.587696	1.58143	0.725837	2.06062	2.03976	1.03468	1.21528	0.396445	1.56278	0.59536	0.672339	1.88793	0.852943	1.37858	1.59975	882	0.198987	0.113413	0.244392	0.14313	0.260644	0.435529	0.388435	0.037782	0.194298	0.381733	0.214302	0.244268	0.313076	0.188837	0.211663	0.50322	0.49698
	884	2.58655	0.261509	0.232285	1.40834	0.253188	0.061686	1.27106	0.461588	1.38529	1.42765	2.28686	1.69411	1.0235	1.84326	0.616183	0.57993	1.59046	0.725907	2.06236	2.03622	1.04447	1.21582	0.40375	1.56599	0.593727	0.667026	1.86508	0.856195	1.37712	1.59885	884	0.199653	0.108829	0.244801	0.14392	0.260971	0.434766	0.387086	0.037365	0.189705	0.382528	0.216463	0.245498	0.308681	0.190808	0.210727	0.501281	0.503235
	886	2.5897	0.26385	0.230354	1.41632	0.25162	0.063147	1.23629	0.461961	1.38553	1.42999	2.2869	1.68698	1.02601	1.8573	0.613207	0.578313	1.57432	0.731	2.06356	2.03269	1.04638	1.22016	0.40199	1.56312	0.588584	0.666466	1.85339	0.855455	1.37973	1.60031	886	0.200653	0.113597	0.243166	0.141376	0.260808	0.437056	0.387403	0.037782	0.191919	0.380778	0.219601	0.251296	0.309054	0.196875	0.207342	0.498649	0.493505
	888	2.58323	0.262506	0.231695	1.40241	0.253689	0.059887	1.21713	0.463273	1.37417	1.42339	2.28966	1.68749	1.03337	1.83979	0.610789	0.567748	1.55186	0.732639	2.05816	2.02578	1.0508	1.23008	0.405764	1.57975	0.582215	0.653767	1.83047	0.854033	1.37587	1.59826	888	0.19832	0.114239	0.246108	0.142604	0.262524	0.438354	0.387086	0.033365	0.190197	0.379744	0.220577	0.24743	0.314119	0.194145	0.21728	0.502597	0.501776
	890	2.58206	0.257478	0.23586	1.40604	0.258477	0.056394	1.19299	0.460613	1.35835	1.42072	2.29732	1.67631	1.03674	1.83524	0.609066	0.557721	1.56272	0.727553	2.03352	2.02037	1.05996	1.22786	0.404439	1.58366	0.580019	0.651987	1.83228	0.845628	1.35631	1.59879	890	0.199653	0.11378	0.239244	0.144709	0.2595	0.434995	0.392481	0.031781	0.186178	0.382369	0.222878	0.252789	0.308011	0.19589	0.215336	0.497126	0.504903
	892	2.58671	0.260273	0.239096	1.40837	0.258911	0.058151	1.18267	0.464477	1.36714	1.4188	2.30269	1.66997	1.03901	1.83638	0.601651	0.553786	1.54993	0.732646	2.03982	2.02078	1.06516	1.23629	0.401637	1.57698	0.572807	0.654033	1.82458	0.850686	1.36735	1.59678	892	0.193904	0.110021	0.2524	0.147164	0.260563	0.434002	0.383754	0.029197	0.184538	0.375686	0.218136	0.251384	0.311587	0.19551	0.217496	0.498303	0.499621
	894	2.57181	0.25466	0.238184	1.40607	0.259695	0.06266	1.20308	0.457267	1.36392	1.42297	2.29791	1.66872	1.03527	1.80583	0.600064	0.555806	1.54662	0.722662	2.0407	2.02234	1.07239	1.24289	0.398123	1.55112	0.563698	0.662163	1.82506	0.839225	1.36901	1.60213	894	0.199903	0.11268	0.243085	0.146112	0.264649	0.428964	0.384309	0.037199	0.18544	0.378391	0.223087	0.250417	0.304733	0.199681	0.214399	0.497195	0.500108
	896	2.57382	0.253359	0.236468	1.38705	0.261129	0.06628	1.208	0.458387	1.36843	1.42026	2.30282	1.65957	1.04344	1.81467	0.600585	0.555537	1.54255	0.725169	2.04185	2.01525	1.07961	1.24208	0.3987	1.54269	0.56319	0.66121	1.82833	0.840817	1.37108	1.60173	896	0.193904	0.113322	0.245046	0.14506	0.264077	0.434308	0.384626	0.035865	0.182077	0.376959	0.223714	0.249187	0.314045	0.201653	0.213031	0.493663	0.502957
	898	2.57092	0.252904	0.233768	1.39199	0.263915	0.068312	1.19845	0.460637	1.37118	1.40926	2.31167	1.66155	1.04237	1.79205	0.598291	0.55422	1.53426	0.727499	2.04402	2.00547	1.08894	1.24896	0.389422	1.54879	0.562265	0.660635	1.83001	0.838885	1.37833	1.59346	898	0.194821	0.111946	0.25093	0.144183	0.259582	0.429117	0.385817	0.029614	0.182077	0.375607	0.226085	0.248397	0.313896	0.200895	0.215192	0.494079	0.499899
	900	2.57379	0.251582	0.239794	1.40107	0.269988	0.069413	1.20661	0.460312	1.3683	1.41096	2.31642	1.65207	1.0464	1.79088	0.600845	0.547695	1.5668	0.73107	2.04137	2.00316	1.09201	1.24725	0.387945	1.54753	0.559344	0.665134	1.84706	0.840886	1.38144	1.59504	900	0.196571	0.111671	0.23859	0.142341	0.261707	0.431712	0.382008	0.029531	0.181503	0.374175	0.224412	0.250329	0.312257	0.20681	0.217424	0.491585	0.505807
	902	2.57512	0.246315	0.237058	1.38614	0.267569	0.07587	1.19175	0.449553	1.36594	1.40742	2.30776	1.64169	1.04026	1.77935	0.597386	0.545196	1.54757	0.714882	2.04188	1.99664	1.10407	1.24824	0.379586	1.53675	0.553283	0.664223	1.84336	0.82498	1.38052	1.59228	902	0.192404	0.114147	0.237119	0.146901	0.265384	0.424918	0.383754	0.029281	0.176418	0.370753	0.227479	0.249451	0.313449	0.206886	0.215408	0.496087	0.500733
	904	2.58274	0.245253	0.237308	1.39642	0.266318	0.074049	1.16575	0.452754	1.36481	1.38114	2.32441	1.63236	1.0383	1.79182	0.595886	0.543834	1.54453	0.718888	2.04556	1.96418	1.11205	1.2482	0.376219	1.54801	0.544756	0.6721	1.8173	0.827986	1.38637	1.56449	904	0.194654	0.115706	0.249622	0.143656	0.262606	0.421865	0.385896	0.030864	0.182487	0.372583	0.225527	0.248836	0.307564	0.206659	0.214615	0.49491	0.501706
	906	2.57148	0.244191	0.236969	1.39148	0.266585	0.073668	1.16951	0.455474	1.36344	1.3846	2.33152	1.62749	1.04405	1.77286	0.588186	0.540362	1.53567	0.726451	2.04484	1.96158	1.11875	1.2539	0.373752	1.55557	0.535801	0.670166	1.81425	0.834993	1.38988	1.56812	906	0.189988	0.111121	0.243248	0.144709	0.264649	0.420033	0.379866	0.029531	0.180108	0.36956	0.224202	0.248924	0.310544	0.20954	0.219512	0.488607	0.505807
	908	2.57482	0.23589	0.239651	1.39071	0.267135	0.073118	1.14768	0.457965	1.36705	1.38246	2.33562	1.60717	1.04298	1.78187	0.585446	0.532281	1.54066	0.729362	2.04791	1.95976	1.12587	1.24356	0.366135	1.54575	0.529106	0.670166	1.81425	0.837922	1.39292	1.56635	908	0.193488	0.112497	0.250439	0.143218	0.269225	0.419727	0.384864	0.029197	0.177812	0.367571	0.227898	0.24541	0.306149	0.211512	0.223833	0.484244	0.505529
	910	2.57421	0.218074	0.240366	1.38459	0.266218	0.076653	1.13788	0.456329	1.36348	1.38446	2.33031	1.56576	1.05178	1.76099	0.579581	0.535977	1.53714	0.73069	2.04013	1.96676	1.13348	1.22022	0.37473	1.54668	0.519099	0.668498	1.80651	0.837701	1.39135	1.57492	910	0.189988	0.113964	0.241695	0.142516	0.26612	0.414613	0.38542	0.025947	0.175761	0.366139	0.226224	0.251999	0.314715	0.214773	0.21656	0.490962	0.504695
	912	2.57281	0.213978	0.240795	1.39987	0.266551	0.081797	1.15095	0.457821	1.36166	1.38905	2.34026	1.5589	1.05215	1.77275	0.574126	0.536322	1.52239	0.731715	2.04042	1.97592	1.13963	1.22038	0.376678	1.54192	0.514627	0.676417	1.81114	0.836577	1.3959	1.58295	912	0.187739	0.115522	0.241532	0.144709	0.260889	0.419804	0.383992	0.030281	0.181585	0.36598	0.22734	0.245937	0.314939	0.215304	0.215696	0.485975	0.508517
	914	2.57699	0.214737	0.238345	1.39347	0.261196	0.084379	1.13023	0.466354	1.35454	1.39386	2.35164	1.55577	1.05435	1.76681	0.56221	0.534226	1.52082	0.741839	2.02965	1.97513	1.14482	1.22923	0.376666	1.54929	0.500029	0.673796	1.80027	0.849094	1.3954	1.58519	914	0.187239	0.11488	0.240225	0.142341	0.267182	0.415987	0.384706	0.02478	0.175925	0.368844	0.227828	0.244268	0.307117	0.216669	0.219728	0.484937	0.508726
	916	2.57307	0.211312	0.244585	1.40088	0.261997	0.087766	1.12009	0.464284	1.3523	1.39755	2.35129	1.54671	1.05505	1.76449	0.562495	0.531847	1.50324	0.740061	2.03083	1.98714	1.15159	1.23141	0.375312	1.56088	0.492545	0.678043	1.79819	0.847672	1.39988	1.5905	916	0.188072	0.117356	0.238182	0.14506	0.266447	0.414689	0.382722	0.026113	0.174613	0.36598	0.225527	0.24787	0.305329	0.220082	0.219224	0.486253	0.506432
	918	2.58106	0.213371	0.254686	1.38814	0.257342	0.087788	1.10078	0.470218	1.36301	1.39017	2.35717	1.55498	1.08212	1.75613	0.555056	0.524155	1.49426	0.745612	2.04557	1.97799	1.17059	1.23892	0.388345	1.56855	0.480542	0.679235	1.77238	0.855191	1.41131	1.5874	918	0.186405	0.11213	0.245536	0.143043	0.265956	0.411483	0.387959	0.023279	0.179042	0.364946	0.228455	0.245673	0.30302	0.219172	0.21728	0.484867	0.505946
	920	2.57739	0.202577	0.254329	1.3874	0.25781	0.085734	1.08341	0.480484	1.35538	1.39077	2.36411	1.52626	1.08226	1.76115	0.553667	0.514592	1.47365	0.756195	2.04169	1.981	1.16994	1.2311	0.382459	1.57211	0.469465	0.674385	1.75123	0.864591	1.40969	1.5898	920	0.185156	0.111396	0.240143	0.141376	0.264322	0.413315	0.387007	0.026113	0.178878	0.365423	0.227061	0.250417	0.306372	0.220385	0.219872	0.480227	0.506085
	922	2.57496	0.201797	0.259067	1.3883	0.260212	0.087555	1.07182	0.481146	1.35558	1.39176	2.37003	1.52605	1.07879	1.74341	0.554746	0.511255	1.48329	0.757041	2.04113	1.98704	1.18384	1.23903	0.37971	1.56065	0.465256	0.673768	1.7432	0.866652	1.40966	1.59462	922	0.179073	0.115247	0.236711	0.143656	0.262524	0.411941	0.388197	0.02628	0.175597	0.364707	0.226224	0.249978	0.30816	0.222357	0.224337	0.477388	0.511992
	924	2.58493	0.189443	0.262464	1.37669	0.259995	0.085946	1.05208	0.480303	1.35197	1.38316	2.36827	1.51964	1.08822	1.75505	0.551398	0.505658	1.4533	0.75722	2.04659	1.97452	1.1847	1.24	0.381305	1.57868	0.458488	0.664419	1.76894	0.863782	1.4152	1.58603	924	0.181156	0.115614	0.234995	0.141639	0.267672	0.413773	0.383595	0.023363	0.17814	0.361365	0.22218	0.251032	0.309128	0.222433	0.229306	0.478634	0.513174
	926	2.57564	0.195555	0.252684	1.36409	0.26188	0.090963	1.04531	0.479822	1.35296	1.38756	2.37116	1.50844	1.06756	1.74232	0.551039	0.506302	1.43942	0.756902	2.0443	1.97742	1.20249	1.24765	0.36909	1.5748	0.453063	0.669143	1.70921	0.860896	1.41725	1.59115	926	0.185655	0.114514	0.232298	0.141376	0.262769	0.406444	0.387245	0.023696	0.1765	0.361604	0.229641	0.248221	0.308309	0.224405	0.228298	0.483482	0.516718
	928	2.57066	0.197484	0.238113	1.35747	0.267035	0.090264	1.0405	0.474791	1.33464	1.3865	2.37421	1.49726	1.03679	1.75947	0.548956	0.503039	1.45708	0.755861	2.02256	1.97552	1.20099	1.25909	0.346103	1.56405	0.451221	0.668554	1.74113	0.858069	1.39997	1.59133	928	0.179656	0.115797	0.237936	0.143393	0.268081	0.407208	0.382405	0.021112	0.176664	0.360251	0.227828	0.24866	0.309203	0.224936	0.230026	0.482097	0.508587
	930	2.57066	0.192542	0.236146	1.37204	0.266668	0.092445	1.01167	0.485346	1.32949	1.3818	2.38072	1.49417	1.04213	1.75171	0.545298	0.503069	1.4628	0.767104	2.01885	1.97135	1.20936	1.26407	0.350236	1.58194	0.443836	0.668722	1.72975	0.869896	1.40159	1.58656	930	0.18024	0.115706	0.237446	0.140675	0.266447	0.405452	0.384547	0.025447	0.176089	0.361206	0.231802	0.249451	0.298923	0.226376	0.229378	0.479465	0.514981
	932	2.56398	0.199283	0.235628	1.34971	0.266935	0.088656	1.02237	0.481555	1.33499	1.38213	2.38154	1.48415	1.04172	1.74377	0.541851	0.498595	1.43958	0.762631	2.0317	1.96436	1.21845	1.27364	0.350412	1.58173	0.437794	0.665625	1.73198	0.866158	1.41423	1.58899	932	0.17999	0.118823	0.239489	0.142692	0.267264	0.401482	0.389784	0.022779	0.171086	0.359854	0.230408	0.250242	0.307564	0.233202	0.231754	0.476557	0.508448
	934	2.56928	0.192412	0.247839	1.3381	0.273141	0.089714	0.992463	0.485563	1.33213	1.38155	2.39032	1.4903	1.04562	1.7235	0.539533	0.493103	1.44358	0.766024	2.03178	1.96886	1.22744	1.29165	0.355021	1.56518	0.435063	0.663578	1.73219	0.871122	1.41397	1.59047	934	0.178573	0.114514	0.231889	0.141201	0.268571	0.401406	0.386769	0.022696	0.174285	0.359138	0.232499	0.249714	0.309426	0.232444	0.233338	0.476764	0.511923
	936	2.56905	0.19432	0.251325	1.35143	0.270272	0.090963	0.993029	0.485912	1.3304	1.38195	2.3908	1.48577	1.05222	1.72386	0.539595	0.48357	1.41766	0.766917	2.02755	1.96082	1.22667	1.29774	0.360137	1.56963	0.433158	0.656276	1.71582	0.868551	1.41509	1.58495	936	0.17974	0.117264	0.24047	0.140938	0.26473	0.396979	0.383912	0.023113	0.172809	0.358899	0.231244	0.251208	0.300338	0.235174	0.234635	0.475171	0.512757
	938	2.56919	0.192217	0.260014	1.35794	0.271957	0.080506	0.997508	0.485214	1.32776	1.37687	2.39168	1.47449	1.06704	1.72682	0.535999	0.467019	1.42936	0.770225	2.02174	1.95564	1.23469	1.29717	0.365823	1.58525	0.426091	0.643381	1.74351	0.870586	1.40914	1.58003	938	0.177407	0.120656	0.231726	0.14085	0.269307	0.399421	0.388514	0.020362	0.171578	0.35333	0.229432	0.248924	0.303988	0.23487	0.238379	0.474063	0.512479
	940	2.55945	0.19549	0.261999	1.36573	0.272207	0.079616	0.994265	0.488933	1.32842	1.38058	2.38706	1.46881	1.07619	1.72246	0.535057	0.456274	1.42616	0.773323	2.01851	1.96528	1.23189	1.30021	0.366135	1.58703	0.421264	0.633611	1.73259	0.873983	1.41275	1.5813	940	0.179323	0.119098	0.233197	0.141902	0.267591	0.395375	0.38534	0.018028	0.170348	0.355796	0.231523	0.251472	0.304361	0.235932	0.239459	0.467345	0.51234
	942	2.54929	0.18875	0.260104	1.36084	0.27536	0.077288	0.993776	0.49217	1.32328	1.38359	2.38005	1.46468	1.07385	1.70589	0.533333	0.449061	1.40761	0.776444	2.01637	1.96419	1.24027	1.31044	0.363316	1.58179	0.417363	0.629322	1.72119	0.879867	1.41693	1.59138	942	0.180073	0.117264	0.234586	0.143744	0.269062	0.397437	0.385182	0.022446	0.169036	0.352136	0.231872	0.244531	0.306	0.240103	0.237227	0.475933	0.513382
	944	2.54864	0.19122	0.272511	1.34725	0.274843	0.077288	0.973749	0.492014	1.31893	1.38264	2.38469	1.45703	1.08789	1.70269	0.52846	0.441354	1.41317	0.778835	2.01124	1.96209	1.24771	1.31812	0.374365	1.57819	0.415204	0.616357	1.73126	0.877585	1.41796	1.58933	944	0.176324	0.11433	0.231317	0.141113	0.267836	0.391559	0.386689	0.018112	0.174941	0.35691	0.228944	0.24787	0.299221	0.241999	0.238883	0.468107	0.516023
	946	2.54467	0.185217	0.263608	1.34274	0.278746	0.078367	0.969424	0.492303	1.30375	1.37889	2.37658	1.44859	1.0739	1.69127	0.52913	0.442072	1.41368	0.779293	1.98645	1.95827	1.25018	1.32699	0.358159	1.57966	0.409044	0.617661	1.75875	0.87664	1.40659	1.58982	946	0.17824	0.114147	0.231072	0.141815	0.272903	0.390185	0.385975	0.019362	0.164525	0.3515	0.229641	0.245234	0.299072	0.244502	0.239603	0.465129	0.509768
	948	2.55153	0.189616	0.266093	1.36595	0.279047	0.07769	0.979669	0.497767	1.30735	1.38092	2.38223	1.44411	1.07458	1.69035	0.527171	0.432195	1.41293	0.784752	1.99404	1.95377	1.25506	1.33449	0.354421	1.56599	0.407883	0.612068	1.75241	0.884175	1.41665	1.59383	948	0.17624	0.118731	0.235076	0.142253	0.264567	0.391101	0.383595	0.022196	0.169364	0.3515	0.229641	0.249714	0.302349	0.246019	0.237011	0.467138	0.520888
	950	2.55527	0.187427	0.259639	1.35808	0.277612	0.086052	0.981754	0.496527	1.3049	1.38555	2.38541	1.45096	1.06463	1.67832	0.526997	0.435083	1.41071	0.784425	1.9809	1.95239	1.25475	1.34867	0.342766	1.57584	0.403846	0.619034	1.76128	0.882302	1.41091	1.59128	950	0.177823	0.114697	0.231481	0.144796	0.260317	0.393543	0.385817	0.019195	0.168462	0.352136	0.233754	0.246025	0.305553	0.245943	0.239963	0.467138	0.511436
	952	2.53493	0.183114	0.263232	1.36368	0.282367	0.088529	0.952821	0.501089	1.30368	1.38369	2.38043	1.43548	1.06745	1.68937	0.526204	0.429831	1.37972	0.788362	1.97693	1.94806	1.26463	1.35056	0.335702	1.59044	0.398375	0.620464	1.72587	0.885699	1.41129	1.59093	952	0.173824	0.118823	0.228784	0.142604	0.26375	0.389116	0.388038	0.018445	0.167559	0.348397	0.233057	0.245058	0.299221	0.247763	0.239099	0.462082	0.512896
	954	2.54133	0.182399	0.269222	1.39	0.27928	0.089142	0.94479	0.48986	1.2915	1.38656	2.38706	1.42914	1.07648	1.66843	0.522509	0.426583	1.37968	0.774495	1.96059	1.94602	1.27399	1.35622	0.336532	1.58913	0.392986	0.618586	1.72627	0.871471	1.40504	1.59678	954	0.177157	0.118823	0.232625	0.142516	0.25852	0.386902	0.385658	0.018112	0.165919	0.347363	0.232918	0.248397	0.290431	0.249128	0.239315	0.459866	0.511436
	956	2.5413	0.177609	0.289174	1.39314	0.284669	0.09109	0.918328	0.491027	1.30067	1.38605	2.38488	1.41328	1.09252	1.68086	0.523129	0.425955	1.37921	0.77698	1.96602	1.94192	1.27708	1.35391	0.343443	1.58847	0.38982	0.62073	1.73029	0.875558	1.41404	1.59545	956	0.17449	0.117081	0.231808	0.141639	0.260399	0.387742	0.385023	0.018862	0.169036	0.346726	0.233824	0.244531	0.301977	0.248976	0.238163	0.457372	0.514355
	958	2.53129	0.178888	0.288119	1.39645	0.282483	0.09562	0.925767	0.491677	1.30144	1.38527	2.38635	1.39991	1.08798	1.67585	0.51962	0.426688	1.35597	0.77493	1.9657	1.93599	1.28506	1.35583	0.342595	1.58776	0.38219	0.626757	1.69592	0.872152	1.42167	1.59795	958	0.172158	0.116347	0.223391	0.14427	0.257539	0.384612	0.390974	0.014611	0.167231	0.349033	0.233476	0.245585	0.287153	0.252389	0.242844	0.457234	0.514494
	960	2.52788	0.178888	0.291749	1.41785	0.2824	0.099325	0.927337	0.487946	1.29641	1.3814	2.38072	1.38616	1.1	1.67292	0.512143	0.425805	1.3604	0.772344	1.9543	1.92988	1.27737	1.35333	0.347275	1.58452	0.370142	0.625524	1.70712	0.869359	1.41763	1.59532	960	0.17849	0.121023	0.226986	0.141113	0.260808	0.382856	0.386531	0.016528	0.166247	0.34967	0.231523	0.240666	0.293485	0.255953	0.242772	0.452801	0.517969
	962	2.52956	0.179711	0.291356	1.44633	0.282533	0.0996	0.903398	0.499319	1.29224	1.38185	2.37756	1.37963	1.09144	1.68068	0.506266	0.423186	1.34596	0.785396	1.94785	1.92073	1.28591	1.36273	0.343802	1.59231	0.361605	0.626239	1.69356	0.883971	1.42115	1.59168	962	0.17774	0.120106	0.232216	0.142078	0.258438	0.379497	0.386769	0.017362	0.165509	0.343464	0.23494	0.244355	0.289164	0.255195	0.243132	0.453078	0.518039
	964	2.5282	0.174401	0.297166	1.40927	0.285419	0.097292	0.89117	0.505554	1.28478	1.37996	2.38764	1.37252	1.09344	1.65692	0.511883	0.417844	1.32945	0.793999	1.92831	1.91615	1.29679	1.36113	0.346733	1.58398	0.367266	0.620814	1.68073	0.885938	1.4119	1.58923	964	0.177157	0.116622	0.226741	0.143744	0.259827	0.379421	0.382801	0.016695	0.171824	0.346328	0.230826	0.250154	0.298327	0.253602	0.2427	0.451832	0.514494
	966	2.5289	0.172342	0.299991	1.4299	0.292993	0.089735	0.872817	0.500294	1.27735	1.38034	2.38486	1.35174	1.09607	1.6508	0.514425	0.403432	1.32403	0.790466	1.92474	1.91143	1.29852	1.36055	0.349859	1.57604	0.363964	0.603308	1.68418	0.884371	1.41215	1.59369	966	0.175157	0.115339	0.235485	0.144796	0.261625	0.381177	0.386293	0.018529	0.163458	0.343782	0.234312	0.24866	0.291474	0.256788	0.244068	0.449962	0.51505
	968	2.52176	0.171324	0.294466	1.43291	0.295179	0.087491	0.881981	0.506926	1.27733	1.3908	2.39467	1.33607	1.09573	1.64245	0.517227	0.396758	1.31421	0.797298	1.9146	1.92287	1.30636	1.36253	0.352243	1.57774	0.36176	0.595823	1.68041	0.890468	1.41395	1.60526	968	0.175407	0.119281	0.228049	0.141376	0.253616	0.375833	0.383754	0.016945	0.164443	0.343385	0.233964	0.247079	0.289462	0.26331	0.2427	0.450516	0.516162
	970	2.53196	0.172082	0.297255	1.42687	0.29341	0.084993	0.884246	0.506577	1.26437	1.36418	2.40354	1.3324	1.10039	1.66064	0.513817	0.388647	1.30476	0.798898	1.89653	1.88946	1.30909	1.36495	0.355834	1.58642	0.355962	0.589796	1.68114	0.88931	1.40355	1.58009	970	0.173241	0.118089	0.229356	0.142867	0.253453	0.375528	0.388594	0.015945	0.166329	0.34243	0.23487	0.245498	0.291623	0.259063	0.24414	0.446845	0.513104
	972	2.52666	0.172277	0.297792	1.42006	0.294845	0.090434	0.883705	0.507443	1.26284	1.36254	2.39674	1.33248	1.10394	1.66565	0.514437	0.392717	1.29987	0.800536	1.8874	1.8767	1.31305	1.37984	0.358253	1.58775	0.351454	0.590595	1.67734	0.892767	1.40301	1.57349	972	0.171324	0.118914	0.226006	0.14085	0.260481	0.373848	0.382881	0.016361	0.165263	0.344021	0.236055	0.243565	0.292591	0.263082	0.247957	0.443729	0.511853
	974	2.53051	0.175247	0.308054	1.43083	0.295145	0.095154	0.879973	0.508731	1.25987	1.35965	2.39819	1.32434	1.11873	1.66205	0.520203	0.387704	1.26987	0.800381	1.87452	1.87407	1.32032	1.38818	0.375554	1.58283	0.345548	0.59445	1.65619	0.896701	1.39816	1.57524	974	0.169408	0.122857	0.231236	0.141289	0.258928	0.370031	0.388594	0.015945	0.160095	0.344976	0.233266	0.24172	0.29341	0.261793	0.240612	0.44456	0.512062
	976	2.53264	0.169503	0.308197	1.42209	0.299333	0.094604	0.872096	0.507335	1.24992	1.36163	2.39693	1.31891	1.11301	1.64838	0.518355	0.386178	1.28381	0.798059	1.85738	1.87403	1.32763	1.38506	0.370244	1.58772	0.34279	0.59323	1.67082	0.893882	1.39159	1.57645	976	0.174241	0.118731	0.238835	0.142779	0.251246	0.372627	0.387086	0.01036	0.156569	0.341236	0.235288	0.244707	0.283428	0.263992	0.246949	0.445045	0.511019
	978	2.52638	0.16118	0.311594	1.43004	0.298349	0.103135	0.847462	0.513317	1.25827	1.3722	2.40739	1.29043	1.10814	1.63956	0.520178	0.391445	1.2467	0.807493	1.86854	1.88299	1.3364	1.36954	0.368649	1.58148	0.337256	0.591997	1.66702	0.905156	1.40258	1.58901	978	0.167158	0.116256	0.236384	0.142341	0.2519	0.374917	0.392481	0.00961	0.16838	0.342032	0.232499	0.245498	0.291027	0.268467	0.243564	0.434033	0.514772
	980	2.52145	0.162784	0.326004	1.41495	0.297781	0.10631	0.85732	0.507853	1.24724	1.37323	2.40206	1.2898	1.12148	1.64201	0.51409	0.392194	1.24887	0.802586	1.84379	1.88088	1.3398	1.38146	0.380275	1.58727	0.328882	0.602901	1.6607	0.900303	1.39331	1.58688	980	0.171241	0.117539	0.233524	0.143218	0.262115	0.372856	0.384309	0.01086	0.158127	0.340202	0.234033	0.248045	0.292963	0.268846	0.248893	0.44359	0.518178
	982	2.52764	0.170348	0.323859	1.41012	0.295246	0.106882	0.870397	0.512859	1.24307	1.37017	2.40848	1.28792	1.12682	1.6439	0.506229	0.394034	1.24146	0.804698	1.83548	1.87764	1.34053	1.39132	0.37968	1.58698	0.323783	0.607765	1.66432	0.905531	1.39524	1.58543	982	0.167991	0.121023	0.22478	0.141727	0.251573	0.366291	0.385737	0.01061	0.164443	0.340361	0.231732	0.243038	0.290878	0.268239	0.245076	0.438465	0.509699
	984	2.52685	0.171909	0.324467	1.39104	0.300851	0.110587	0.879793	0.510332	1.23559	1.37308	2.4058	1.29077	1.13024	1.65044	0.512218	0.384562	1.24355	0.802291	1.82066	1.88122	1.34902	1.40809	0.380334	1.58659	0.321933	0.600378	1.6806	0.900737	1.38556	1.58578	984	0.168658	0.12194	0.230173	0.142955	0.251083	0.365756	0.384468	0.016528	0.161408	0.341316	0.231732	0.240841	0.292293	0.273548	0.245292	0.437149	0.512618
	986	2.53103	0.176504	0.326362	1.40213	0.302119	0.114418	0.879484	0.509862	1.24453	1.37477	2.40651	1.28451	1.13562	1.64946	0.513656	0.384741	1.2448	0.80615	1.82269	1.87906	1.35334	1.41437	0.382229	1.59028	0.318893	0.603981	1.66865	0.906076	1.39264	1.59226	986	0.166242	0.119098	0.229356	0.143043	0.250266	0.364764	0.377247	0.010777	0.159275	0.335667	0.234033	0.243301	0.283801	0.272031	0.244356	0.435072	0.509073
	988	2.52503	0.176504	0.328579	1.41022	0.305556	0.113317	0.868235	0.510175	1.24345	1.37379	2.40618	1.2811	1.13024	1.63683	0.513359	0.382002	1.23918	0.804931	1.81854	1.87823	1.35574	1.41683	0.38532	1.58394	0.318458	0.606279	1.67985	0.903606	1.39694	1.59102	988	0.165825	0.116164	0.227558	0.142516	0.250511	0.365222	0.387483	0.010944	0.151975	0.340202	0.233824	0.241983	0.286483	0.273548	0.247093	0.437842	0.504973
	990	2.53565	0.17555	0.326612	1.40345	0.30634	0.119605	0.860409	0.510175	1.24948	1.37487	2.40388	1.26423	1.1416	1.6496	0.512528	0.388183	1.19877	0.808657	1.81206	1.87745	1.36102	1.41701	0.383518	1.57165	0.31785	0.605579	1.68123	0.904637	1.39893	1.59052	990	0.163326	0.119465	0.222574	0.142166	0.247896	0.361634	0.383198	0.014611	0.16313	0.337417	0.232918	0.244355	0.293857	0.274761	0.245652	0.435903	0.505112
	992	2.5303	0.158428	0.329723	1.38806	0.312529	0.121827	0.85938	0.51647	1.25674	1.37478	2.41597	1.22899	1.1465	1.62142	0.515231	0.379069	1.21476	0.812873	1.81517	1.87592	1.3707	1.38956	0.389181	1.57539	0.319338	0.601374	1.66293	0.912002	1.41096	1.59348	992	0.164159	0.120932	0.224862	0.139447	0.250184	0.362016	0.382881	0.00636	0.162474	0.338452	0.229362	0.245849	0.289835	0.275519	0.24342	0.438396	0.502888
	994	2.52222	0.164106	0.328382	1.36846	0.301518	0.12532	0.858891	0.512715	1.25077	1.3756	2.41708	1.22004	1.14592	1.61887	0.504766	0.380656	1.20485	0.81021	1.81192	1.87766	1.37857	1.39347	0.382176	1.55437	0.305975	0.600869	1.63557	0.907498	1.41447	1.5946	994	0.164075	0.119465	0.229111	0.141289	0.24479	0.36026	0.375581	0.01111	0.151401	0.335508	0.232011	0.246903	0.290952	0.280221	0.240467	0.436665	0.507683
	996	2.53259	0.154743	0.325933	1.37177	0.303137	0.120811	0.836959	0.511174	1.24018	1.37192	2.4258	1.21223	1.14306	1.62177	0.505237	0.380491	1.21915	0.810117	1.78926	1.8786	1.38097	1.39049	0.379097	1.56124	0.30289	0.599005	1.63397	0.908238	1.40766	1.58982	996	0.161076	0.120565	0.229111	0.139272	0.246506	0.360795	0.377168	0.011611	0.165345	0.337736	0.230129	0.24251	0.287749	0.280297	0.249325	0.435418	0.505181
	998	2.52106	0.156325	0.329258	1.38237	0.307758	0.124368	0.838349	0.517084	1.23348	1.37151	2.4299	1.2034	1.14342	1.61424	0.508002	0.379548	1.1917	0.819372	1.78494	1.87391	1.38969	1.38949	0.379604	1.56094	0.301212	0.604429	1.63472	0.915697	1.40936	1.58889	998	0.158076	0.119465	0.227477	0.14199	0.243973	0.361329	0.374708	0.010694	0.154272	0.333042	0.227689	0.241281	0.285738	0.281662	0.249037	0.426276	0.499135
	1000	2.52568	0.156282	0.330277	1.38593	0.310227	0.123817	0.853794	0.519768	1.23011	1.37505	2.42534	1.20696	1.14372	1.61126	0.507469	0.378665	1.19003	0.821406	1.77842	1.87626	1.38894	1.3994	0.378968	1.55985	0.303062	0.601934	1.63092	0.917051	1.40668	1.58856	1000	0.157743	0.120656	0.229193	0.138044	0.245689	0.354917	0.378596	0.008443	0.153206	0.33694	0.229083	0.240666	0.284769	0.282497	0.24414	0.428631	0.503235
	1002	2.51886	0.159945	0.327452	1.37898	0.315599	0.125341	0.846226	0.516494	1.21786	1.37393	2.42442	1.20254	1.13967	1.61997	0.511375	0.37672	1.19729	0.819519	1.76245	1.87531	1.38675	1.40639	0.378644	1.54468	0.306056	0.602327	1.63397	0.915127	1.40309	1.58729	1002	0.156743	0.121023	0.225025	0.137255	0.241521	0.353848	0.376851	0.009944	0.155666	0.329541	0.227758	0.245937	0.281641	0.284696	0.24414	0.428839	0.502262
	1004	2.51482	0.158384	0.319657	1.36904	0.315632	0.124981	0.842159	0.515531	1.21642	1.37101	2.41775	1.20292	1.12953	1.62629	0.51171	0.37684	1.18169	0.81778	1.76307	1.8744	1.39179	1.41653	0.368543	1.54045	0.303471	0.602635	1.63494	0.915936	1.40372	1.58831	1004	0.160326	0.119373	0.218651	0.138833	0.241113	0.349268	0.376454	0.009027	0.157061	0.333439	0.228177	0.242686	0.283428	0.280297	0.247165	0.428977	0.504
	1006	2.50917	0.161592	0.302851	1.36502	0.317701	0.123203	0.844347	0.522993	1.22385	1.37508	2.42141	1.20513	1.09336	1.61916	0.510246	0.372604	1.21477	0.826903	1.76845	1.87286	1.38943	1.42167	0.344608	1.52362	0.300477	0.603476	1.63704	0.92463	1.41522	1.58632	1006	0.15816	0.120932	0.223636	0.138833	0.241194	0.349649	0.373518	0.010444	0.153944	0.332803	0.227967	0.243301	0.284546	0.287881	0.243204	0.416649	0.50115
	1008	2.5101	0.152576	0.292714	1.37253	0.318435	0.125976	0.827512	0.527711	1.21791	1.37406	2.4181	1.19291	1.08659	1.6248	0.51285	0.363371	1.19544	0.831445	1.75852	1.87346	1.39412	1.4234	0.335637	1.52589	0.297247	0.602159	1.63747	0.930156	1.40982	1.5836	1008	0.156743	0.117998	0.229846	0.139535	0.243156	0.349802	0.374946	0.012027	0.153862	0.329939	0.226922	0.243389	0.283875	0.290384	0.250693	0.419281	0.50122
	1010	2.49805	0.154115	0.297291	1.37262	0.320753	0.12623	0.814204	0.52061	1.23428	1.37138	2.41452	1.19008	1.09594	1.61326	0.510792	0.362309	1.17704	0.826538	1.77048	1.8718	1.39189	1.42535	0.339163	1.52785	0.294761	0.602957	1.61013	0.919061	1.4257	1.58698	1010	0.15591	0.121115	0.225352	0.13401	0.240132	0.341786	0.375423	0.00986	0.153616	0.332326	0.228037	0.240051	0.281715	0.289398	0.247525	0.419489	0.499204
	1012	2.49544	0.153269	0.301421	1.35821	0.322205	0.129639	0.824706	0.516602	1.22073	1.36587	2.424	1.18142	1.10892	1.60528	0.512664	0.359765	1.17962	0.825506	1.76296	1.86726	1.39832	1.42938	0.342613	1.51754	0.293591	0.601093	1.6208	0.92159	1.41833	1.57968	1012	0.156743	0.122582	0.219877	0.141201	0.246016	0.345603	0.375502	0.00986	0.15337	0.329939	0.225457	0.244092	0.282535	0.293948	0.245868	0.423714	0.499691
	1014	2.49693	0.153009	0.304747	1.36707	0.325108	0.133322	0.819223	0.516638	1.21243	1.3685	2.4235	1.18618	1.10929	1.58899	0.513681	0.357205	1.1659	0.822602	1.74482	1.86957	1.40429	1.44666	0.339451	1.51353	0.292693	0.603364	1.62169	0.917307	1.4121	1.58326	1014	0.155327	0.122215	0.220286	0.138833	0.241276	0.347283	0.371773	0.008693	0.149351	0.327075	0.220019	0.241896	0.290431	0.293721	0.248389	0.418312	0.500455
	1016	2.50235	0.151384	0.306642	1.37417	0.325208	0.137259	0.802568	0.520044	1.20939	1.36622	2.42731	1.17229	1.11254	1.59344	0.514995	0.36177	1.15965	0.824877	1.74178	1.86881	1.40202	1.43925	0.33881	1.51461	0.29008	0.605018	1.61561	0.917486	1.41589	1.58017	1016	0.152577	0.126158	0.216853	0.137868	0.243973	0.345222	0.373677	0.00636	0.152386	0.330257	0.224133	0.240753	0.285663	0.291825	0.255158	0.418658	0.496007
	1018	2.49039	0.158038	0.301993	1.36253	0.323906	0.140943	0.802697	0.521705	1.20768	1.3614	2.42574	1.17974	1.10675	1.58548	0.512131	0.360423	1.15799	0.830296	1.7337	1.86374	1.40789	1.44746	0.337379	1.50986	0.286134	0.607064	1.62467	0.925881	1.41474	1.57673	1018	0.157743	0.121207	0.220939	0.13515	0.242992	0.338275	0.366933	0.007943	0.148121	0.328348	0.22483	0.244443	0.277097	0.291445	0.250117	0.413602	0.496841
	1020	2.48864	0.153053	0.309878	1.36685	0.324007	0.139567	0.782876	0.519996	1.20948	1.36033	2.42754	1.17175	1.11528	1.57229	0.508523	0.351564	1.14342	0.82792	1.73309	1.86077	1.40917	1.44087	0.342436	1.51101	0.279783	0.605761	1.5973	0.919887	1.42259	1.57509	1020	0.15741	0.116622	0.209581	0.138044	0.242829	0.339344	0.365425	0.007943	0.150827	0.329223	0.219531	0.24418	0.27665	0.291142	0.249181	0.414849	0.498787
	1022	2.48866	0.148371	0.310986	1.35813	0.323256	0.140477	0.771524	0.524762	1.20584	1.3599	2.42938	1.16194	1.11949	1.5741	0.504481	0.347149	1.1463	0.833899	1.72434	1.85422	1.41294	1.43014	0.347175	1.50908	0.272317	0.603574	1.5901	0.928598	1.41966	1.57345	1022	0.148744	0.120932	0.224371	0.135325	0.242012	0.337283	0.370345	0.012277	0.147382	0.327075	0.216951	0.242071	0.280151	0.296375	0.253574	0.414502	0.497258
	1024	2.48539	0.14965	0.308841	1.36753	0.321187	0.141599	0.774999	0.525051	1.219	1.36319	2.43172	1.16786	1.12367	1.57989	0.498294	0.348391	1.12914	0.836096	1.73113	1.86185	1.42037	1.43737	0.345467	1.51122	0.267118	0.607905	1.57833	0.927235	1.43133	1.57461	1024	0.152744	0.124691	0.21146	0.139885	0.239723	0.338428	0.370979	0.008027	0.152714	0.324369	0.220507	0.240841	0.278884	0.30229	0.248029	0.411663	0.497536
	1026	2.48063	0.152381	0.310754	1.36945	0.331097	0.145769	0.773378	0.528854	1.21764	1.36198	2.43488	1.15919	1.13059	1.56309	0.504183	0.347643	1.11064	0.839745	1.72955	1.86389	1.42665	1.44173	0.3422	1.50623	0.267209	0.60656	1.58232	0.9291	1.4335	1.56905	1026	0.15641	0.118456	0.2162	0.136553	0.243646	0.334	0.371535	0.005693	0.149761	0.326359	0.220368	0.244707	0.270541	0.297285	0.25739	0.410763	0.495868
	1028	2.48058	0.148046	0.309127	1.34742	0.334133	0.144965	0.776286	0.522752	1.20881	1.36097	2.44053	1.1578	1.13458	1.52902	0.508771	0.340864	1.09063	0.83629	1.71749	1.86313	1.42759	1.43779	0.341724	1.4761	0.267971	0.606293	1.58075	0.922978	1.42044	1.56613	1028	0.149744	0.119923	0.215464	0.136816	0.238007	0.335069	0.365822	0.005193	0.152222	0.327631	0.217718	0.244355	0.277693	0.301987	0.259046	0.410485	0.490169
	1030	2.4736	0.144773	0.309109	1.35261	0.335601	0.145642	0.793353	0.524871	1.20945	1.35929	2.44048	1.15686	1.13872	1.52708	0.506614	0.345144	1.0996	0.835847	1.71447	1.85901	1.42795	1.43579	0.342895	1.48214	0.268125	0.609139	1.58346	0.924357	1.42279	1.56388	1030	0.149661	0.117448	0.214238	0.139008	0.238906	0.33255	0.368282	0.000692	0.154354	0.32063	0.218276	0.241193	0.276054	0.299788	0.260775	0.409862	0.496772
	1032	2.47808	0.145553	0.305641	1.35548	0.337069	0.151083	0.770057	0.533332	1.21527	1.37047	2.43153	1.1598	1.1378	1.52434	0.502968	0.3426	1.08103	0.84848	1.7191	1.87043	1.43448	1.43378	0.343072	1.47036	0.267345	0.611816	1.57877	0.93518	1.42766	1.57223	1032	0.149078	0.117356	0.216445	0.136904	0.239887	0.334916	0.365981	0.003109	0.152714	0.32238	0.212907	0.240226	0.2803	0.30047	0.25811	0.399889	0.493505
	1034	2.46925	0.146117	0.326505	1.3633	0.34099	0.151125	0.783082	0.526231	1.22033	1.36585	2.44352	1.16378	1.14047	1.52213	0.505361	0.342211	1.09063	0.844287	1.72991	1.86674	1.44248	1.44063	0.34253	1.45707	0.265149	0.613316	1.57033	0.930658	1.43826	1.57655	1034	0.144412	0.118548	0.213912	0.137781	0.242502	0.335145	0.361379	0.002275	0.153698	0.323335	0.211234	0.241368	0.272478	0.301153	0.254438	0.406953	0.486555
	1036	2.46774	0.153378	0.326058	1.35737	0.34139	0.151421	0.803907	0.530937	1.20775	1.36785	2.4399	1.16893	1.13938	1.53131	0.5022	0.334923	1.10519	0.848813	1.71416	1.86883	1.44627	1.45752	0.340223	1.44969	0.264288	0.607106	1.56837	0.937708	1.43316	1.57335	1036	0.148494	0.117814	0.209662	0.137167	0.239969	0.334458	0.360427	0.004276	0.156897	0.321664	0.216393	0.242423	0.26339	0.304565	0.259406	0.40169	0.493019
	1038	2.46771	0.153854	0.322178	1.34958	0.343208	0.14615	0.788462	0.527109	1.214	1.36433	2.44011	1.16174	1.13488	1.54169	0.504456	0.331286	1.09536	0.847284	1.72166	1.86923	1.45184	1.45338	0.336973	1.4698	0.262138	0.601696	1.57213	0.938713	1.44127	1.57309	1038	0.145828	0.12084	0.213094	0.137605	0.242257	0.324992	0.360823	0.005359	0.147136	0.319198	0.210467	0.236624	0.269498	0.305248	0.259551	0.400235	0.49003
	1040	2.45998	0.139788	0.328114	1.37937	0.344243	0.149283	0.783468	0.533211	1.21198	1.36837	2.44205	1.13084	1.14366	1.53987	0.503787	0.327844	1.08217	0.851702	1.71956	1.87202	1.46428	1.42042	0.345055	1.45517	0.261357	0.599453	1.57629	0.943703	1.44032	1.57374	1040	0.142662	0.117906	0.21195	0.136991	0.240949	0.328885	0.362728	0.002692	0.151647	0.319675	0.209003	0.241808	0.260112	0.307751	0.253934	0.400928	0.493992
	1042	2.45977	0.143364	0.325504	1.34069	0.345994	0.151506	0.809158	0.533933	1.21846	1.3622	2.44672	1.12731	1.14481	1.53167	0.49967	0.326916	1.09699	0.851678	1.72642	1.8658	1.46791	1.43289	0.352261	1.45396	0.259661	0.603476	1.59313	0.948369	1.45048	1.5701	1042	0.140162	0.117998	0.213258	0.13629	0.23531	0.325985	0.359236	0.000192	0.153288	0.318243	0.208584	0.234692	0.266817	0.305476	0.260127	0.397327	0.490656
	1044	2.4597	0.148414	0.317458	1.33422	0.346879	0.155105	0.810626	0.53551	1.21187	1.36211	2.45567	1.12484	1.1341	1.51932	0.502336	0.326827	1.10008	0.853286	1.71578	1.86632	1.47612	1.441	0.34545	1.4418	0.257565	0.605747	1.58173	0.94951	1.44997	1.57261	1044	0.141495	0.121207	0.21146	0.136027	0.236455	0.329496	0.36368	0.003276	0.149023	0.320232	0.208445	0.239084	0.274117	0.306841	0.262791	0.395387	0.488988
	1046	2.45589	0.150127	0.316153	1.32681	0.349314	0.157433	0.802182	0.530527	1.21223	1.36125	2.46364	1.11867	1.13042	1.49813	0.503774	0.324642	1.06638	0.848262	1.71122	1.85864	1.48265	1.44895	0.344361	1.43075	0.257474	0.599425	1.58334	0.946326	1.4482	1.57095	1046	0.143662	0.120565	0.212849	0.13515	0.237844	0.32545	0.36368	0.002192	0.155666	0.3153	0.20726	0.242598	0.271659	0.307675	0.262215	0.398435	0.496841
	1048	2.45961	0.154418	0.316296	1.32509	0.354653	0.162472	0.805477	0.534379	1.22004	1.3619	2.46496	1.12304	1.13329	1.50389	0.508399	0.327904	1.04671	0.852556	1.72179	1.8601	1.48643	1.45845	0.345032	1.43562	0.255324	0.598935	1.55984	0.946104	1.46544	1.5704	1048	0.141495	0.118639	0.205985	0.135588	0.238906	0.321252	0.358284	-0.00064	0.153124	0.31514	0.208794	0.23926	0.265178	0.310405	0.268192	0.392479	0.485582
	1050	2.46388	0.157821	0.316475	1.3244	0.356505	0.158301	0.791937	0.534728	1.21176	1.3575	2.46895	1.11766	1.13525	1.50657	0.507407	0.319164	1.04665	0.855677	1.7094	1.85802	1.49563	1.46062	0.342748	1.4249	0.252875	0.589516	1.53913	0.950736	1.45518	1.5668	1050	0.142245	0.116897	0.205576	0.134711	0.239233	0.316671	0.355825	-0.00281	0.150581	0.315459	0.205935	0.241808	0.262645	0.308737	0.269992	0.391855	0.484123
	1052	2.45118	0.153508	0.318996	1.3252	0.358089	0.15682	0.794589	0.535715	1.2178	1.36286	2.46381	1.11015	1.14118	1.49662	0.508064	0.31273	1.0579	0.858208	1.7142	1.85849	1.49954	1.4529	0.34379	1.43055	0.251587	0.589123	1.54982	0.949306	1.46304	1.57197	1052	0.139496	0.117906	0.207047	0.135588	0.235556	0.321481	0.356777	-0.00298	0.150663	0.317209	0.203983	0.241017	0.268828	0.310405	0.26776	0.389916	0.484748
	1054	2.44894	0.155155	0.321553	1.31208	0.355237	0.160821	0.777882	0.534656	1.21032	1.36512	2.46527	1.10553	1.14663	1.49698	0.504469	0.31469	1.06581	0.856787	1.70633	1.85699	1.50527	1.45794	0.347987	1.4098	0.244755	0.587315	1.54458	0.950302	1.45839	1.57363	1054	0.138579	0.117356	0.214402	0.135413	0.239233	0.322015	0.358364	-0.00139	0.147956	0.313947	0.20468	0.237151	0.270169	0.311543	0.271792	0.387146	0.480995
	1056	2.4601	0.157604	0.322107	1.30188	0.349164	0.169394	0.778269	0.539289	1.21165	1.35983	2.47462	1.10227	1.14775	1.49341	0.498158	0.326168	1.06107	0.866624	1.70819	1.8535	1.50699	1.45481	0.351407	1.41411	0.23728	0.60384	1.53476	0.959243	1.46695	1.56905	1056	0.141412	0.118456	0.210806	0.135588	0.239642	0.320794	0.355507	-0.00148	0.14607	0.315459	0.200636	0.236361	0.25825	0.310784	0.265815	0.390609	0.486416
	1058	2.45874	0.157344	0.319264	1.28619	0.345644	0.170347	0.758988	0.536244	1.21396	1.36081	2.47498	1.09774	1.14688	1.49176	0.493223	0.320766	1.05637	0.861632	1.69498	1.85233	1.51352	1.45074	0.352019	1.41756	0.22926	0.606279	1.53695	0.955079	1.46276	1.56895	1058	0.144162	0.119923	0.213094	0.137956	0.23433	0.319878	0.352333	-0.00623	0.149433	0.314583	0.204122	0.237766	0.258771	0.312453	0.268696	0.387354	0.481412
	1060	2.4487	0.154613	0.324967	1.29336	0.344209	0.169627	0.765115	0.537279	1.20457	1.35704	2.47636	1.09569	1.15708	1.4768	0.487742	0.319598	1.06718	0.861663	1.68208	1.84276	1.51881	1.45545	0.356958	1.41488	0.2229	0.602467	1.52998	0.955913	1.46234	1.55945	1060	0.138496	0.119648	0.206394	0.137079	0.236046	0.311633	0.35638	-0.00198	0.148613	0.316016	0.196243	0.238294	0.262124	0.312301	0.27172	0.382991	0.482176
	1062	2.45407	0.154353	0.330116	1.28289	0.350382	0.176761	0.759477	0.537364	1.2085	1.355	2.47648	1.09384	1.16354	1.47843	0.498753	0.322442	1.04358	0.858433	1.69123	1.83308	1.51814	1.45187	0.359001	1.41308	0.223027	0.607218	1.51886	0.949025	1.47523	1.55011	1062	0.137663	0.120473	0.201981	0.133571	0.238007	0.317435	0.35281	-0.00389	0.15378	0.312435	0.202658	0.236888	0.263092	0.317003	0.281514	0.383268	0.485721
	1064	2.44277	0.146919	0.324824	1.29295	0.3519	0.17928	0.732346	0.540156	1.21252	1.30825	2.4777	1.07299	1.15192	1.49242	0.498889	0.326856	1.03356	0.869148	1.68474	1.77677	1.5214	1.42875	0.358336	1.42773	0.221131	0.610779	1.5148	0.957429	1.47761	1.5033	1064	0.139496	0.119006	0.200101	0.134799	0.235229	0.313542	0.350747	-0.00514	0.150335	0.313072	0.195964	0.236712	0.26272	0.313135	0.277337	0.380428	0.478632
	1066	2.44062	0.142953	0.317047	1.29647	0.352768	0.177375	0.72017	0.538675	1.20462	1.30673	2.47115	1.05816	1.14328	1.48176	0.502038	0.318716	1.01083	0.868558	1.6694	1.76943	1.51956	1.41049	0.348411	1.42797	0.219797	0.605536	1.51459	0.953231	1.47412	1.50039	1066	0.13633	0.120656	0.206067	0.134273	0.234412	0.311328	0.352095	-0.00281	0.152386	0.313072	0.199451	0.240402	0.26123	0.315486	0.277841	0.378489	0.478632
	1068	2.44331	0.138531	0.320873	1.28898	0.348247	0.178539	0.707042	0.539349	1.20402	1.30278	2.48429	1.04412	1.13278	1.47753	0.493372	0.318416	1.01058	0.863946	1.66948	1.7686	1.52309	1.40365	0.346097	1.426	0.212857	0.607639	1.45303	0.956118	1.47845	1.49197	1068	0.137329	0.115889	0.208355	0.134711	0.238416	0.315755	0.348842	-0.00431	0.148367	0.310208	0.197847	0.235482	0.255792	0.31723	0.281442	0.375442	0.482246
	1070	2.43487	0.135172	0.312738	1.27513	0.351667	0.178539	0.69726	0.544103	1.20074	1.30688	2.47648	1.03255	1.12927	1.46373	0.497984	0.319688	1.01568	0.873434	1.65982	1.76645	1.52093	1.39411	0.341053	1.42505	0.211605	0.609363	1.46038	0.96505	1.48018	1.4878	1070	0.136496	0.11919	0.203207	0.134887	0.23196	0.311175	0.352254	-0.00414	0.152796	0.308776	0.198544	0.235746	0.256462	0.313969	0.276473	0.37558	0.477728
	1072	2.42885	0.138769	0.313507	1.27934	0.35864	0.176168	0.699165	0.542984	1.19517	1.30713	2.47993	1.04314	1.1357	1.44888	0.504518	0.313672	1.00643	0.870809	1.64808	1.76378	1.52608	1.41046	0.343331	1.40244	0.211859	0.597743	1.46027	0.960673	1.47327	1.4897	1072	0.136663	0.117723	0.205985	0.136202	0.235392	0.309725	0.356221	-0.00598	0.150253	0.304957	0.196452	0.236712	0.260261	0.317837	0.283746	0.37468	0.475226
	1074	2.43151	0.136017	0.321409	1.28308	0.365029	0.180275	0.67659	0.537412	1.18374	1.31073	2.46958	1.04281	1.15155	1.44302	0.508783	0.313283	0.996419	0.869955	1.63412	1.76303	1.52338	1.40004	0.348476	1.4056	0.213429	0.594646	1.4546	0.95421	1.46269	1.49532	1074	0.13433	0.115247	0.20623	0.134361	0.233186	0.304839	0.350509	-0.00698	0.151073	0.307741	0.192199	0.234692	0.255047	0.319278	0.282882	0.372256	0.477381
	1076	2.43532	0.141154	0.334586	1.25761	0.364012	0.180613	0.678881	0.540746	1.18722	1.31657	2.46904	1.04333	1.17727	1.44346	0.515243	0.315244	1.00772	0.873581	1.62892	1.77336	1.53191	1.40494	0.370644	1.3933	0.214871	0.594071	1.45036	0.956109	1.46281	1.49887	1076	0.134746	0.117998	0.201	0.137781	0.231061	0.312167	0.344875	-0.00623	0.151647	0.307821	0.192966	0.237239	0.259293	0.319961	0.279138	0.373018	0.479883
	1078	2.43396	0.143559	0.33548	1.27816	0.364312	0.185207	0.683386	0.540276	1.19466	1.32051	2.47556	1.05488	1.17664	1.44118	0.515504	0.31677	0.977932	0.877518	1.63164	1.77435	1.53172	1.41319	0.367218	1.3964	0.213411	0.595319	1.44753	0.961082	1.4744	1.50301	1078	0.134413	0.118548	0.203615	0.136641	0.233186	0.311022	0.352889	-0.00498	0.146972	0.305195	0.194291	0.235394	0.254898	0.319126	0.281586	0.367546	0.474392
	1080	2.42901	0.14629	0.333299	1.27114	0.366214	0.191261	0.699937	0.541504	1.19164	1.32321	2.46211	1.05266	1.17246	1.44536	0.516124	0.32105	0.996975	0.88091	1.62367	1.78492	1.53594	1.41872	0.370279	1.39329	0.210008	0.598122	1.46423	0.96436	1.46912	1.51156	1080	0.132997	0.118731	0.200346	0.13743	0.2291	0.30774	0.349556	-0.00614	0.150089	0.305514	0.191781	0.236624	0.258101	0.318216	0.281154	0.365399	0.473211
	1082	2.43431	0.145835	0.336052	1.28672	0.368082	0.190288	0.670103	0.542382	1.19346	1.32582	2.46757	1.05628	1.17031	1.4537	0.517909	0.31686	1.00313	0.87678	1.61785	1.77748	1.54327	1.41705	0.372775	1.39251	0.207359	0.595206	1.45679	0.957625	1.47138	1.50564	1082	0.134663	0.114789	0.199774	0.131993	0.230244	0.305679	0.350667	-0.00681	0.151073	0.3079	0.191223	0.236449	0.254153	0.316851	0.283386	0.363599	0.476616
	1084	2.42733	0.153378	0.334801	1.29516	0.366915	0.193505	0.689049	0.537039	1.19139	1.31719	2.46301	1.05772	1.16966	1.45416	0.516446	0.313568	0.997726	0.871531	1.61465	1.77258	1.53607	1.41489	0.371092	1.38641	0.203105	0.595417	1.47419	0.954295	1.47654	1.50579	1084	0.13308	0.117998	0.196751	0.132519	0.230325	0.298198	0.344399	-0.00756	0.143609	0.305832	0.18948	0.232671	0.249534	0.319126	0.280002	0.359582	0.469875
	1086	2.415	0.164041	0.333156	1.29516	0.365263	0.197781	0.692962	0.536906	1.20389	1.31912	2.46389	1.05854	1.17288	1.4529	0.515194	0.319419	1.02548	0.874094	1.62111	1.77048	1.53692	1.42921	0.373223	1.38692	0.198786	0.600925	1.46225	0.956501	1.48802	1.50162	1086	0.133497	0.113138	0.201817	0.132344	0.22771	0.301862	0.343923	-0.00656	0.151237	0.304718	0.196801	0.235921	0.250354	0.319126	0.283242	0.359028	0.474948
	1088	2.40949	0.156976	0.337196	1.29114	0.362877	0.187896	0.681507	0.543068	1.19324	1.31747	2.45305	1.0468	1.1671	1.47117	0.514809	0.304708	1.01728	0.88324	1.60785	1.76822	1.53628	1.42276	0.374111	1.39613	0.194159	0.586881	1.46523	0.965441	1.48106	1.50448	1088	0.132913	0.118731	0.200346	0.131993	0.224605	0.302396	0.347732	-0.00814	0.150499	0.307741	0.189968	0.233022	0.246182	0.319581	0.289939	0.362421	0.471056
	1090	2.4079	0.149498	0.34939	1.27876	0.369867	0.195707	0.688148	0.546053	1.19326	1.31945	2.45515	1.04443	1.1713	1.46043	0.519236	0.312161	1.02615	0.889482	1.60578	1.77411	1.54257	1.41005	0.377691	1.37799	0.194549	0.591913	1.46933	0.969111	1.48949	1.50353	1090	0.133163	0.11543	0.196833	0.131993	0.229426	0.302167	0.345748	-0.00614	0.155092	0.305195	0.190247	0.235482	0.246257	0.321022	0.289939	0.355288	0.473002
	1092	2.40631	0.155653	0.335301	1.26507	0.370568	0.19359	0.676822	0.547473	1.19175	1.31677	2.45393	1.04533	1.15354	1.46224	0.520947	0.306684	1.01798	0.890546	1.60328	1.77285	1.54332	1.42117	0.363881	1.37917	0.192735	0.583685	1.476	0.970167	1.49396	1.50246	1092	0.132663	0.114239	0.199856	0.131993	0.221418	0.301404	0.346621	-0.00781	0.149351	0.303763	0.184669	0.231177	0.24581	0.320188	0.285907	0.356881	0.470987
	1094	2.3901	0.151926	0.344777	1.27789	0.369484	0.196956	0.680348	0.55035	1.18012	1.31838	2.44124	1.04067	1.15236	1.46157	0.521579	0.307178	1.0151	0.896245	1.58719	1.77109	1.5368	1.40894	0.366082	1.37485	0.189777	0.58782	1.47288	0.973522	1.4833	1.50273	1094	0.134496	0.11488	0.192583	0.131993	0.226811	0.295679	0.345986	-0.00731	0.155748	0.304479	0.187877	0.230475	0.251099	0.321326	0.278417	0.355842	0.467234
	1096	2.38821	0.150105	0.340504	1.26272	0.369517	0.199729	0.671519	0.555585	1.17433	1.32835	2.44337	1.04356	1.15153	1.44465	0.525968	0.308494	1.00907	0.902409	1.58097	1.78203	1.54428	1.40449	0.365464	1.37407	0.186874	0.589698	1.47052	0.980555	1.48388	1.51623	1096	0.133663	0.114147	0.196833	0.129888	0.230652	0.298732	0.34305	-0.01114	0.155994	0.303127	0.185924	0.230387	0.249162	0.319202	0.287347	0.355773	0.470014
	1098	2.39601	0.1547	0.339521	1.24681	0.375906	0.203666	0.663179	0.554659	1.16548	1.32749	2.43561	1.03473	1.15606	1.45225	0.52572	0.313807	0.988455	0.901229	1.57313	1.78066	1.54748	1.40296	0.367466	1.3723	0.184833	0.594295	1.46074	0.98053	1.4839	1.51411	1098	0.13358	0.113872	0.193401	0.13322	0.220927	0.296518	0.342495	-0.01239	0.146808	0.303286	0.18202	0.22696	0.243873	0.319202	0.289579	0.349747	0.467512
	1100	2.39008	0.154786	0.333746	1.25086	0.362777	0.194903	0.63978	0.555405	1.16353	1.32747	2.43666	1.02609	1.13575	1.4444	0.51404	0.300698	0.978627	0.902471	1.56867	1.77688	1.55396	1.39305	0.356805	1.36093	0.173638	0.577209	1.4431	0.981586	1.49166	1.51199	1100	0.130997	0.115339	0.189887	0.13322	0.227629	0.294915	0.342416	-0.00739	0.151155	0.301456	0.18453	0.235394	0.246108	0.321326	0.290371	0.348708	0.464106
	1102	2.38356	0.144665	0.333942	1.24252	0.36965	0.196554	0.62328	0.556331	1.16164	1.32746	2.44103	1.03194	1.13664	1.42814	0.519025	0.29956	0.945379	0.905181	1.55748	1.77554	1.55726	1.39394	0.354221	1.38093	0.17323	0.576368	1.4207	0.986065	1.4883	1.51033	1102	0.130164	0.113964	0.197977	0.13094	0.223542	0.292625	0.34186	-0.00931	0.153534	0.303763	0.184878	0.233374	0.251322	0.319581	0.293612	0.353487	0.464593
	1104	2.37917	0.148263	0.342703	1.25982	0.366247	0.202629	0.616046	0.558594	1.16246	1.32681	2.43827	1.03025	1.15777	1.4205	0.513135	0.296148	0.932021	0.906361	1.55717	1.77694	1.55473	1.39196	0.367413	1.37512	0.168594	0.579382	1.41918	0.990262	1.48885	1.50903	1104	0.128581	0.113413	0.195934	0.134536	0.223461	0.292396	0.339797	-0.01031	0.152222	0.300581	0.182717	0.231002	0.244916	0.325573	0.290155	0.34393	0.467373
	1106	2.38239	0.145293	0.345492	1.24703	0.371969	0.210229	0.61584	0.562181	1.16681	1.3224	2.43655	1.02876	1.15859	1.42024	0.51559	0.29959	0.933077	0.910003	1.55021	1.77486	1.55777	1.38875	0.37055	1.37412	0.169156	0.591969	1.40105	0.99234	1.49453	1.50673	1106	0.126164	0.115614	0.196261	0.13173	0.226484	0.291327	0.339242	-0.01148	0.158537	0.29899	0.183344	0.228718	0.244096	0.320112	0.295988	0.34296	0.461118
	1108	2.3795	0.157236	0.348978	1.25665	0.376841	0.218146	0.631645	0.558979	1.16153	1.32225	2.44145	1.0402	1.15874	1.42016	0.516508	0.302254	0.930826	0.903768	1.54317	1.76974	1.56954	1.40208	0.367954	1.3873	0.16853	0.597575	1.3887	0.987793	1.49703	1.50266	1108	0.125415	0.116897	0.198304	0.131554	0.223542	0.29293	0.341622	-0.00748	0.150335	0.303604	0.181601	0.23109	0.236796	0.322539	0.295484	0.339428	0.460284
	1110	2.37997	0.151384	0.364122	1.24096	0.374939	0.218908	0.61983	0.558811	1.16377	1.32031	2.43892	1.03481	1.15169	1.41305	0.51316	0.303092	0.921012	0.903349	1.53964	1.76504	1.57279	1.39654	0.363975	1.38188	0.167124	0.595262	1.39234	0.987103	1.50177	1.50097	1110	0.126748	0.110938	0.188416	0.131379	0.225994	0.287968	0.336385	-0.00873	0.15419	0.303763	0.180556	0.229684	0.243352	0.318216	0.301245	0.339012	0.461465
	1112	2.37973	0.156412	0.367232	1.25384	0.378392	0.225894	0.611902	0.556765	1.15905	1.31869	2.444	1.03971	1.14798	1.39697	0.517897	0.304678	0.932911	0.903194	1.52517	1.76221	1.58209	1.40301	0.366224	1.37247	0.166389	0.603168	1.38027	0.989879	1.49474	1.50116	1112	0.124831	0.11268	0.192747	0.129625	0.226403	0.291327	0.338845	-0.01464	0.150417	0.303127	0.180486	0.225467	0.241564	0.320036	0.292244	0.339428	0.46084
	1114	2.38707	0.152337	0.374992	1.23585	0.38001	0.221554	0.604591	0.560099	1.15762	1.31859	2.44197	1.02278	1.15195	1.37967	0.522038	0.296268	0.903206	0.903395	1.51614	1.75905	1.58381	1.39165	0.365623	1.35577	0.168467	0.597351	1.35661	0.988662	1.4983	1.49951	1114	0.122665	0.11543	0.189968	0.131291	0.219702	0.282167	0.337655	-0.00823	0.149351	0.297717	0.178115	0.231529	0.242458	0.319506	0.295916	0.335827	0.456322
	1116	2.38134	0.153703	0.374581	1.24134	0.383731	0.232287	0.586778	0.543285	1.15348	1.32056	2.44655	1.02252	1.15554	1.37283	0.520513	0.302104	0.892225	0.878768	1.50323	1.75999	1.5906	1.39156	0.366736	1.35442	0.167287	0.609419	1.37141	0.968549	1.49115	1.50362	1116	0.127498	0.110846	0.192747	0.13059	0.227138	0.284915	0.336465	-0.01148	0.151729	0.302172	0.176581	0.230738	0.237541	0.321174	0.298077	0.331533	0.464245
	1118	2.38324	0.152316	0.373633	1.24656	0.385766	0.236902	0.602892	0.544404	1.16284	1.30058	2.44322	1.01656	1.1526	1.35326	0.515553	0.304379	0.890738	0.881337	1.50588	1.7401	1.59608	1.3858	0.366365	1.36734	0.162425	0.613119	1.34631	0.969724	1.50254	1.48003	1118	0.122082	0.113872	0.194054	0.1298	0.219129	0.281938	0.333926	-0.01073	0.147136	0.297001	0.173723	0.228103	0.232923	0.320643	0.29606	0.328208	0.46355
	1120	2.38193	0.152186	0.387149	1.24987	0.382246	0.230996	0.57468	0.545512	1.16526	1.28546	2.44881	1.02595	1.16144	1.34985	0.514326	0.299081	0.875726	0.883993	1.5049	1.7149	1.59799	1.39374	0.372504	1.35817	0.156836	0.609685	1.3547	0.973181	1.50568	1.46315	1120	0.119832	0.114239	0.196506	0.128836	0.217005	0.287892	0.335592	-0.01248	0.147628	0.30257	0.172956	0.227575	0.239776	0.317003	0.301893	0.332641	0.457017
	1122	2.37791	0.152988	0.379819	1.24419	0.384281	0.240776	0.572543	0.550891	1.15767	1.2891	2.4444	1.0255	1.15375	1.36007	0.516545	0.304648	0.884219	0.888217	1.49445	1.72191	1.60256	1.3872	0.370992	1.3557	0.15386	0.617114	1.35964	0.981032	1.50406	1.46463	1122	0.121415	0.114422	0.19479	0.129011	0.223461	0.279877	0.336623	-0.0189	0.151401	0.299308	0.174838	0.225818	0.240074	0.320112	0.296924	0.327377	0.459658
	1124	2.37158	0.157799	0.382948	1.26138	0.3868	0.240056	0.577949	0.549712	1.13885	1.29525	2.45061	1.02155	1.16021	1.36849	0.509465	0.299351	0.909892	0.890414	1.45604	1.71619	1.60495	1.39172	0.370403	1.36134	0.151284	0.610036	1.34482	0.978665	1.47848	1.46909	1124	0.119499	0.111671	0.196833	0.13287	0.217577	0.286365	0.337338	-0.01348	0.147874	0.300183	0.17442	0.227751	0.231582	0.320567	0.2957	0.326546	0.456183
	1126	2.38081	0.158428	0.387614	1.23175	0.385049	0.239082	0.574783	0.551734	1.14899	1.30213	2.45653	1.02151	1.16031	1.36037	0.511648	0.297884	0.889126	0.890507	1.46147	1.72166	1.6074	1.38785	0.373246	1.36088	0.147383	0.613091	1.3542	0.981066	1.49171	1.47619	1126	0.121082	0.115889	0.195362	0.131028	0.216188	0.279724	0.333291	-0.01264	0.14607	0.298353	0.171073	0.22863	0.240297	0.318747	0.298725	0.325092	0.455488
	1128	2.37104	0.157908	0.38908	1.23148	0.384031	0.238214	0.585723	0.550482	1.15438	1.30754	2.45314	1.01404	1.16185	1.34692	0.511685	0.291808	0.871237	0.893007	1.46456	1.73182	1.60694	1.38739	0.371204	1.34422	0.147528	0.604177	1.35042	0.981807	1.49882	1.48301	1128	0.121498	0.111396	0.191276	0.128923	0.218312	0.281632	0.335195	-0.01523	0.14607	0.299865	0.171003	0.226082	0.235083	0.322236	0.300093	0.321629	0.456322
	1130	2.3685	0.156802	0.378621	1.22683	0.386867	0.23923	0.573367	0.562734	1.15567	1.309	2.45962	1.00666	1.1445	1.32765	0.514561	0.289983	0.869652	0.9105	1.45954	1.73188	1.60641	1.38469	0.359154	1.34833	0.146739	0.604233	1.33937	1.00268	1.50032	1.48255	1130	0.115083	0.112588	0.194463	0.131905	0.218394	0.281556	0.33099	-0.01264	0.146234	0.29883	0.171143	0.223973	0.228379	0.317685	0.302901	0.325784	0.453959
	1132	2.37252	0.154396	0.37113	1.23511	0.391488	0.235081	0.571436	0.572495	1.14469	1.3109	2.45324	1.01245	1.13624	1.32661	0.514822	0.283937	0.871431	0.923023	1.44439	1.73637	1.60988	1.3856	0.350389	1.34647	0.144389	0.596748	1.33889	1.01422	1.49173	1.48446	1132	0.117916	0.108829	0.184575	0.128309	0.216841	0.274762	0.336147	-0.01406	0.145496	0.298353	0.170446	0.222392	0.23404	0.319126	0.307438	0.31782	0.454515
	1134	2.36824	0.158211	0.378478	1.21787	0.38967	0.239738	0.585749	0.564696	1.15048	1.30786	2.45979	1.01224	1.13943	1.30823	0.513247	0.285748	0.861534	0.916183	1.44267	1.7315	1.61447	1.38592	0.356128	1.34503	0.14301	0.595459	1.34689	1.00875	1.49809	1.48031	1134	0.119165	0.110021	0.192175	0.125328	0.221173	0.273159	0.333767	-0.01564	0.145086	0.299069	0.169539	0.223446	0.232699	0.317534	0.298149	0.311864	0.455488
	1136	2.37263	0.150712	0.377244	1.2265	0.388852	0.241114	0.57643	0.567079	1.14045	1.30898	2.45657	1.00288	1.13817	1.28753	0.517239	0.281363	0.861284	0.914389	1.42703	1.73237	1.62265	1.37086	0.361732	1.33219	0.139608	0.592417	1.34365	1.01117	1.49144	1.48235	1136	0.114916	0.109929	0.185392	0.127169	0.216351	0.280106	0.334243	-0.01389	0.144266	0.296921	0.167936	0.224676	0.229049	0.318065	0.307798	0.32156	0.450693
	1138	2.35082	0.149476	0.381571	1.22169	0.387551	0.258727	0.589327	0.560472	1.13959	1.3217	2.44948	0.996802	1.14629	1.29174	0.513421	0.292931	0.851012	0.910344	1.41985	1.74998	1.60793	1.37481	0.369808	1.33701	0.134582	0.607905	1.34083	1.00636	1.49085	1.49327	1138	0.116832	0.110571	0.197078	0.124977	0.225422	0.27606	0.329086	-0.01506	0.146726	0.296205	0.168493	0.219756	0.231507	0.32034	0.307294	0.313041	0.448886
	1140	2.35287	0.152532	0.382912	1.20666	0.387317	0.255192	0.591592	0.567825	1.14948	1.32501	2.45044	0.998483	1.14568	1.27971	0.508994	0.283204	0.844604	0.916936	1.4262	1.75484	1.60947	1.3694	0.375348	1.32983	0.130109	0.6	1.31713	1.01225	1.50642	1.50157	1140	0.114749	0.112222	0.188906	0.127169	0.21774	0.27293	0.334084	-0.01598	0.147874	0.295568	0.165216	0.223973	0.230539	0.314879	0.303549	0.311794	0.444576
	1142	2.35698	0.149997	0.374312	1.18682	0.385849	0.262622	0.599083	0.571436	1.14243	1.32481	2.46109	0.990794	1.14015	1.24893	0.50825	0.287394	0.84327	0.925166	1.41269	1.75215	1.61986	1.36277	0.372693	1.30861	0.12649	0.599888	1.314	1.02234	1.49806	1.5012	1142	0.116832	0.110571	0.188334	0.127871	0.218231	0.271709	0.330831	-0.01373	0.145988	0.293977	0.163473	0.223622	0.230539	0.318747	0.311039	0.312626	0.443951
	1144	2.35369	0.151319	0.380355	1.17898	0.382296	0.26349	0.608478	0.572652	1.14777	1.32253	2.46046	0.994758	1.14039	1.25397	0.498827	0.28271	0.846133	0.931292	1.40898	1.75406	1.6255	1.36438	0.372852	1.31349	0.120865	0.59658	1.28832	1.02332	1.50868	1.49527	1144	0.11275	0.111855	0.183022	0.126819	0.216188	0.268044	0.32861	-0.01456	0.145824	0.293977	0.160615	0.222304	0.231507	0.31814	0.30751	0.310409	0.451457
	1146	2.34757	0.154613	0.381678	1.19904	0.38635	0.270073	0.604411	0.574457	1.1444	1.3182	2.46383	0.98902	1.14707	1.2449	0.502237	0.288471	0.840031	0.930966	1.40271	1.74629	1.62119	1.36536	0.376778	1.31004	0.119976	0.608312	1.30037	1.02328	1.50288	1.49673	1146	0.11325	0.109288	0.188579	0.127345	0.217086	0.27606	0.329562	-0.01598	0.14525	0.296682	0.16173	0.224061	0.227932	0.314424	0.309238	0.305977	0.445758
	1148	2.35301	0.157842	0.38613	1.19464	0.389953	0.264358	0.608607	0.568752	1.13916	1.31312	2.46236	0.983365	1.15593	1.24565	0.506514	0.284491	0.817916	0.925655	1.39593	1.73936	1.62782	1.36089	0.380887	1.31458	0.120221	0.598851	1.30158	1.01231	1.49995	1.49529	1148	0.113166	0.108279	0.177792	0.128573	0.21251	0.265754	0.323214	-0.01781	0.153124	0.296682	0.161312	0.223886	0.222196	0.313894	0.304558	0.305561	0.442422
	1150	2.34657	0.153616	0.39473	1.19876	0.387668	0.268211	0.588863	0.562349	1.12678	1.31237	2.46531	0.981642	1.16977	1.24858	0.507134	0.28491	0.84459	0.918	1.37964	1.73769	1.62547	1.36983	0.390194	1.31347	0.119667	0.599551	1.28719	1.00838	1.49	1.49054	1150	0.110667	0.108646	0.181715	0.12638	0.213736	0.269113	0.328054	-0.02023	0.149679	0.293818	0.158174	0.220459	0.225324	0.315334	0.305278	0.303622	0.439781
	1152	2.34678	0.157387	0.39287	1.2042	0.392306	0.263765	0.58755	0.567272	1.12146	1.31136	2.46653	0.980522	1.17023	1.24601	0.508362	0.277547	0.840559	0.924196	1.36817	1.7325	1.61878	1.35763	0.389999	1.3247	0.116365	0.592067	1.26935	1.01221	1.48435	1.48738	1152	0.111333	0.109104	0.184003	0.126643	0.217168	0.26606	0.32377	-0.01689	0.150007	0.297876	0.160266	0.22125	0.224728	0.315562	0.305494	0.305215	0.439364
	1154	2.33365	0.151991	0.397286	1.21216	0.389603	0.260696	0.578412	0.572098	1.12326	1.31596	2.45408	0.959043	1.16462	1.25044	0.506576	0.273641	0.837571	0.932185	1.37033	1.72975	1.62356	1.32911	0.392742	1.32331	0.113471	0.585395	1.28942	1.02151	1.4893	1.48388	1154	0.112083	0.109838	0.183513	0.12752	0.222071	0.270258	0.321945	-0.01823	0.14525	0.290397	0.157547	0.22125	0.222717	0.316017	0.306286	0.302098	0.43985
	1156	2.33594	0.15173	0.395749	1.21459	0.39319	0.26222	0.59692	0.571616	1.12647	1.30888	2.45153	0.959894	1.15945	1.24906	0.509428	0.27626	0.844827	0.930034	1.36937	1.72153	1.6242	1.33184	0.387633	1.32611	0.114061	0.583615	1.27494	1.01784	1.49919	1.48617	1156	0.110917	0.108738	0.18147	0.126468	0.211775	0.271098	0.323294	-0.02131	0.152222	0.293977	0.155246	0.220196	0.227857	0.318671	0.30463	0.29635	0.439086
	1158	2.33788	0.155242	0.39473	1.22363	0.398378	0.269311	0.607088	0.572543	1.12357	1.30759	2.45699	0.954768	1.16338	1.24539	0.512838	0.283204	0.84295	0.9305	1.35652	1.72366	1.62704	1.32925	0.391806	1.32494	0.113026	0.584119	1.25997	1.0165	1.49778	1.48215	1158	0.110417	0.105254	0.182777	0.127082	0.21202	0.268197	0.325119	-0.01773	0.151401	0.292227	0.159569	0.22002	0.218918	0.31814	0.307222	0.297805	0.435333
	1160	2.33192	0.15186	0.387775	1.23101	0.395809	0.266602	0.579004	0.571532	1.11999	1.30437	2.44925	0.949175	1.15336	1.23446	0.510519	0.27846	0.832358	0.930267	1.35305	1.71606	1.6245	1.32456	0.388063	1.326	0.10409	0.576803	1.24427	1.01801	1.50253	1.47524	1160	0.10825	0.11048	0.182369	0.125766	0.211366	0.268044	0.32012	-0.01639	0.153698	0.294534	0.153294	0.217736	0.220855	0.318368	0.306286	0.296904	0.435263
	1162	2.32723	0.152532	0.393299	1.22158	0.391738	0.269819	0.581012	0.568235	1.12212	1.27712	2.45864	0.947318	1.1527	1.23277	0.506093	0.275556	0.811133	0.926269	1.34947	1.68021	1.6227	1.31804	0.385296	1.32204	0.102575	0.571645	1.248	1.0155	1.50658	1.4409	1162	0.107917	0.108646	0.18719	0.126556	0.213491	0.267128	0.31655	-0.01514	0.147546	0.291909	0.158105	0.221953	0.227336	0.315714	0.312839	0.29822	0.433317
	1164	2.32048	0.154201	0.400826	1.22096	0.392089	0.272571	0.571822	0.571135	1.11456	1.27697	2.44322	0.948967	1.15869	1.22535	0.505027	0.281079	0.839906	0.929599	1.33246	1.67482	1.62322	1.32133	0.387368	1.31052	0.09979	0.577125	1.25395	1.01676	1.50091	1.44196	1164	0.107501	0.109196	0.175259	0.126906	0.217577	0.267586	0.319803	-0.0204	0.152468	0.293341	0.154758	0.218175	0.218248	0.315031	0.313199	0.29635	0.429703
	1166	2.32784	0.160985	0.390385	1.24596	0.396026	0.281378	0.573624	0.563035	1.10808	1.2694	2.45027	0.945159	1.15097	1.23237	0.506787	0.288127	0.858421	0.919553	1.32098	1.6688	1.62721	1.31606	0.388628	1.32605	0.096959	0.582816	1.25096	1.00715	1.49693	1.4321	1166	0.109834	0.110113	0.177139	0.125942	0.213818	0.2698	0.314645	-0.01831	0.154682	0.295091	0.15427	0.218351	0.222941	0.315259	0.30967	0.290325	0.430398
	1168	2.31885	0.158384	0.398073	1.22049	0.396226	0.282034	0.572131	0.555814	1.10824	1.27184	2.45038	0.937533	1.15596	1.21357	0.503725	0.286062	0.850164	0.914296	1.31811	1.66572	1.62311	1.3218	0.389587	1.31025	0.09617	0.581751	1.25494	0.995942	1.498	1.43406	1168	0.11325	0.107271	0.174769	0.127169	0.212673	0.266518	0.311392	-0.0214	0.147956	0.2935	0.15169	0.216682	0.215268	0.312908	0.311615	0.290948	0.43297
	1170	2.32931	0.15652	0.392942	1.21735	0.404617	0.289782	0.558128	0.55928	1.10371	1.25681	2.45814	0.930373	1.15486	1.22492	0.509701	0.285314	0.843061	0.922697	1.30223	1.64594	1.62751	1.31779	0.391183	1.31269	0.099599	0.584358	1.2251	1.00415	1.49312	1.41483	1170	0.11	0.109104	0.173543	0.127169	0.211284	0.264838	0.311472	-0.01723	0.14648	0.292545	0.152178	0.217384	0.219589	0.313059	0.30895	0.289286	0.424699
	1172	2.33251	0.157171	0.391136	1.22243	0.407537	0.288702	0.538075	0.560496	1.10102	1.25502	2.4536	0.936983	1.15066	1.20896	0.51569	0.294203	0.837599	0.923924	1.29472	1.63776	1.63442	1.3149	0.389352	1.31131	0.101378	0.586712	1.20968	1.00632	1.48882	1.41532	1172	0.11075	0.106904	0.173543	0.126643	0.213654	0.26835	0.31409	-0.02073	0.144266	0.291988	0.15427	0.213431	0.217354	0.312225	0.311615	0.283953	0.432275
	1174	2.34066	0.155914	0.396428	1.22612	0.412859	0.284362	0.536711	0.563601	1.09597	1.25575	2.46446	0.920308	1.16142	1.21299	0.515045	0.283697	0.833457	0.925779	1.28698	1.63977	1.6464	1.29905	0.399023	1.31449	0.09832	0.575401	1.20787	1.01121	1.48676	1.41631	1174	0.109917	0.107362	0.175995	0.124538	0.211366	0.264075	0.311551	-0.02165	0.151401	0.292068	0.14932	0.21879	0.221674	0.308357	0.310967	0.28236	0.42463
	1176	2.32779	0.146074	0.402382	1.2221	0.41119	0.286014	0.528757	0.563468	1.09978	1.26184	2.45684	0.905594	1.17711	1.20495	0.516892	0.287199	0.841824	0.927573	1.28442	1.64672	1.64732	1.28261	0.408501	1.32372	0.098792	0.572612	1.20504	1.0125	1.497	1.42471	1176	0.108667	0.105529	0.183022	0.125942	0.206463	0.264304	0.313614	-0.01631	0.148531	0.291511	0.146391	0.213167	0.214374	0.31086	0.314423	0.281391	0.424282
	1178	2.3269	0.155783	0.405314	1.2455	0.413326	0.276869	0.536943	0.561808	1.09965	1.25965	2.4564	0.909371	1.17089	1.21523	0.517549	0.276858	0.816652	0.927596	1.27874	1.64739	1.64314	1.28699	0.408589	1.31601	0.099037	0.559479	1.21668	1.01347	1.50012	1.42341	1178	0.102835	0.105162	0.177956	0.126994	0.207525	0.265754	0.313138	-0.0204	0.151729	0.292545	0.146531	0.215364	0.212586	0.309116	0.314207	0.283884	0.421224
	1180	2.33066	0.157886	0.39262	1.25282	0.415061	0.282055	0.516221	0.560303	1.09688	1.26098	2.45159	0.914394	1.15621	1.20159	0.519074	0.28259	0.820488	0.923093	1.27246	1.65336	1.64628	1.295	0.399435	1.31171	0.097821	0.566164	1.20273	1.01174	1.50562	1.42713	1180	0.107334	0.105437	0.176812	0.127432	0.208015	0.26209	0.3056	-0.0199	0.150581	0.292386	0.146321	0.209829	0.215119	0.312073	0.318168	0.28333	0.422753
	1182	2.3276	0.157908	0.394533	1.24957	0.41753	0.294037	0.536788	0.561037	1.09224	1.26026	2.46094	0.920879	1.15491	1.19261	0.520079	0.285957	0.801695	0.930702	1.26024	1.65244	1.64483	1.29079	0.406128	1.31749	0.098892	0.573145	1.1944	1.02161	1.5047	1.43068	1182	0.105667	0.10507	0.174932	0.125942	0.210467	0.264609	0.304489	-0.02056	0.140575	0.293898	0.146112	0.215979	0.210426	0.311391	0.314207	0.276543	0.421919
	1184	2.3255	0.157821	0.398484	1.2499	0.4207	0.297953	0.520957	0.562361	1.09246	1.26218	2.45975	0.919665	1.16277	1.1998	0.519409	0.28708	0.791924	0.930818	1.25954	1.65932	1.64397	1.29346	0.411886	1.31696	0.096651	0.580237	1.18673	1.01519	1.51094	1.42644	1184	0.105084	0.106354	0.175014	0.126117	0.209405	0.259647	0.303855	-0.0219	0.145824	0.291431	0.140813	0.213519	0.224654	0.308206	0.31752	0.276958	0.421919
	1186	2.32195	0.159706	0.396196	1.24626	0.416879	0.295434	0.49761	0.567452	1.0935	1.26123	2.46138	0.914134	1.16196	1.19057	0.518368	0.28274	0.791117	0.938225	1.25635	1.66172	1.64413	1.29124	0.413681	1.30367	0.093739	0.573621	1.18451	1.02064	1.51401	1.42756	1186	0.108167	0.105162	0.173216	0.126556	0.202295	0.260334	0.309409	-0.02381	0.139918	0.293261	0.143532	0.214134	0.21564	0.308737	0.315935	0.276127	0.415595
	1188	2.32209	0.15975	0.410856	1.23134	0.411691	0.295857	0.512669	0.571316	1.08729	1.25777	2.45651	0.909278	1.15872	1.18257	0.512044	0.283144	0.797873	0.945174	1.24221	1.65387	1.646	1.28884	0.40966	1.28997	0.091017	0.574644	1.17006	1.02815	1.50737	1.42559	1188	0.107251	0.107729	0.17722	0.125065	0.203275	0.262014	0.304727	-0.02215	0.146398	0.293739	0.143672	0.21062	0.212214	0.303276	0.310102	0.274049	0.419139
	1190	2.31191	0.157279	0.410213	1.22169	0.413076	0.303859	0.50541	0.565418	1.09306	1.25969	2.44902	0.901683	1.15769	1.16898	0.513656	0.289818	0.778621	0.940065	1.23756	1.66182	1.64194	1.27512	0.412451	1.29197	0.08894	0.580559	1.16589	1.02325	1.51511	1.42878	1190	0.105418	0.105254	0.169784	0.124714	0.203112	0.259342	0.303061	-0.0249	0.141231	0.294773	0.142975	0.207106	0.210277	0.306082	0.306718	0.267886	0.421433
	1192	2.31002	0.16014	0.412126	1.21975	0.415128	0.308241	0.499077	0.569546	1.0927	1.25635	2.44611	0.908687	1.1545	1.16729	0.515752	0.285359	0.778232	0.94467	1.23387	1.66433	1.65013	1.28478	0.415653	1.28427	0.089003	0.576116	1.1669	1.02642	1.5184	1.43153	1192	0.105334	0.102045	0.170029	0.124977	0.201886	0.262777	0.30322	-0.02348	0.141887	0.289761	0.140325	0.213607	0.213108	0.304035	0.311975	0.268924	0.419417
	1194	2.31116	0.165168	0.415612	1.23022	0.418497	0.309596	0.505049	0.571195	1.09093	1.26266	2.45034	0.899338	1.15595	1.15759	0.518231	0.287484	0.772561	0.947395	1.22709	1.66782	1.64628	1.27108	0.41178	1.29488	0.089348	0.575864	1.15111	1.03053	1.51772	1.43586	1194	0.105001	0.104153	0.167333	0.124188	0.198372	0.262166	0.304807	-0.02231	0.139918	0.291352	0.13907	0.211674	0.206552	0.304793	0.315143	0.266916	0.41761
	1196	2.3028	0.162416	0.413484	1.23325	0.423586	0.304113	0.507314	0.564624	1.08512	1.26472	2.43381	0.897408	1.16049	1.17097	0.519719	0.281947	0.758133	0.943024	1.21743	1.66657	1.65303	1.26314	0.413728	1.28318	0.090781	0.570271	1.15829	1.02448	1.51512	1.43293	1196	0.104751	0.107179	0.171745	0.125679	0.202703	0.258044	0.302188	-0.02648	0.142625	0.292704	0.139977	0.208951	0.210575	0.301229	0.300165	0.262691	0.41344
	1198	2.30467	0.16454	0.41361	1.24851	0.422852	0.301721	0.497945	0.565551	1.07866	1.25894	2.43505	0.908303	1.16377	1.16538	0.522484	0.279103	0.762303	0.941975	1.21043	1.6573	1.64617	1.26966	0.418802	1.28923	0.090763	0.566669	1.13874	1.02517	1.51331	1.42784	1198	0.103751	0.100669	0.171909	0.125942	0.197555	0.258502	0.303378	-0.02506	0.13672	0.294057	0.136072	0.209478	0.210277	0.304262	0.308014	0.26844	0.410869
	1200	2.29145	0.165103	0.411285	1.22066	0.408771	0.308283	0.488575	0.561964	1.07731	1.25555	2.43854	0.90493	1.16215	1.16414	0.510048	0.283054	0.745164	0.938831	1.19605	1.65314	1.64749	1.26786	0.422846	1.28784	0.078842	0.565828	1.15055	1.02144	1.50729	1.42647	1200	0.103418	0.102961	0.170438	0.122346	0.199189	0.253158	0.299173	-0.02315	0.13836	0.287453	0.13663	0.210005	0.206329	0.303655	0.30715	0.26934	0.412259
[truncated: 36 more columns]

## Sheet: Fig. 4
	Fig. 4c																						Fig. 4d																						Fig. 4e
	Z-3-HAL																						E-2-HAL																						time of initial signal change detection (s)
	time (s)	ΔF/F0 ([Ca2+]cyt)										Surface potential (mV)											time (s)	ΔF/F0 ([Ca2+]cyt)										Surface potential (mV)												Z-3-HAL		E-2-HAL
		sample1	sample2	sample3	sample4	sample5	sample6	sample7	sample8	sample9	sample10	sample1	sample2	sample3	sample4	sample5	sample6	sample7	sample8	sample9	sample10			sample1	sample2	sample3	sample4	sample5	sample6	sample7	sample8	sample9	sample10	sample1	sample2	sample3	sample4	sample5	sample6	sample7	sample8	sample9	sample10			[Ca2+]cyt	surface potential	[Ca2+]cyt	surface potential
	-20	0.005076	-0.00244	-0.00078	-0.00262	0.001395	0.005616	0.00055	-0.00206	-0.00076	-0.00621	0.005493	-0.21606	-0.24597	-0.07873	0.17395	0.20935	0.197754	0.328369	0.160522	0.081177		-20	0.000988	-0.00276	-0.00062	0.000187	-0.00109	0.00316	-0.00378	-0.00072	0.000423	-0.00143	-0.09888	0.177002	-0.10925	0.124512	-0.20203	-0.02747	-0.30823	0.301514	0.22583	-0.59082		sample1	34	0	140	16
	-18	0.000448	0.000744	0.001329	-0.00532	0.002946	0.0008	0.00282	-0.00091	0.001387	-0.00037	-0.03723	-0.13062	-0.09949	0.366821	0.204468	0.075073	0.203858	0.175781	0.184936	0.142212		-18	0.00172	0.002851	-0.00048	0.00445	0.000297	-0.00462	0.002467	-0.00303	-0.00274	-0.00417	-0.07446	0.189209	-0.07874	-0.01587	-0.28748	-0.10071	-0.48523	0.2771	0.244141	-0.28564		sample2	60	26	114	4
	-16	-0.00382	-0.00251	-0.00308	0.00247	-0.00377	0.000179	-0.00481	-0.00132	-0.00099	-0.00042	0.0177	-0.19165	-0.16052	0.403442	0.143432	-0.27893	0.142822	0.194091	0.178833	0.014038		-16	0.000549	-0.00369	-0.00034	0.003777	-0.00365	0.002059	0.00418	-0.00375	0.00096	-0.0007	-0.05005	0.103759	-0.16418	-0.72998	-0.1532	-0.10071	-0.23499	0.045166	0.22583	-1.09131		sample3	14	20	2	46
	-14	-0.00078	0.002117	-0.00472	-0.00116	-0.00267	-0.00044	0.000963	0.001058	0.003359	0.002441	-0.01892	-0.11841	-0.13611	0.061646	-0.11902	-0.35217	0.222168	-0.05005	0.123901	0.19104		-14	0.001427	0.004798	-0.00027	-0.00138	0.002511	-0.00786	0.002038	-0.0029	-0.00035	0.0041	0.004883	0.030517	-0.1825	0.496827	0.109253	0.125122	-0.2594	-0.17456	-0.01221	-1.75659		sample4	66	2	114	16
	-12	0.00081	0.00284	0.001198	0.000291	6.64e-05	-0.00192	-0.00014	-9.5e-05	0.001038	-0.00533	0.158081	-0.11841	-0.17883	0.317993	0.027466	1.35681	0.313721	-0.01953	0.081177	0.111695		-12	0.000256	-0.00268	0.000722	0.000486	0.003479	-0.00145	0.000324	-0.00181	-0.00262	0.004996	0.175781	0.067138	-0.25574	-0.01587	0.145874	-0.02747	0.204468	-0.09521	0.012207	-0.28564		sample5	42	4	166	24
	-10	0.000665	-0.00092	0.001395	-0.00011	-0.00215	-0.00176	0.000481	0.001939	0.002895	0.002386	0.078735	0.046387	-0.20325	-0.08484	-0.00305	0.422973	0.338135	0.017089	0.06897	-0.03479		-10	-0.00194	0.000592	0.004971	0.004001	0.004586	-0.002	-0.00194	0.000612	-0.0016	0.000569	0.0354	0.012207	-0.22522	0.167237	0.054321	-0.04578	0.411988	-0.03418	-0.39063	1.27686		sample6	34	12	84	0
	-8	-0.00194	-0.00489	-0.00097	-0.00136	-0.00436	0.000878	-0.00076	-0.0005	-0.00291	0.000347	0.182495	0.198975	0.089722	0.10437	-0.12512	-0.21179	0.112305	-0.05005	0.032348	0.020142		-8	-0.00216	0.000358	-5.7e-05	-0.0031	-0.00247	-0.00063	-0.00096	0.000976	-0.0016	-0.0095	-0.08057	0.01831	-0.13977	0.051269	0.219116	0.19226	0.2594	-0.16235	-0.10376	1.63696		sample7	26	0	118	20
	-6	-0.00483	0.001178	-0.00262	-0.00559	0.003832	0.001111	-0.00089	-0.00118	-0.00221	-0.0056	0.029907	0.095215	0.217896	-0.24963	-0.04578	-0.51697	-0.15625	-0.06226	-0.047	-0.16296		-6	-0.00128	-0.00611	-0.0036	-0.00153	-0.0015	-0.00166	0.000508	-0.00394	-5.4e-05	0.006683	0.004883	-0.11597	0.250855	-0.05859	0.158081	0.027466	0.253296	-0.02808	-0.09766	0.76416		sample8	50	6	118	64
	-4	0.001461	9.39e-05	-0.00038	0.007556	0.000214	-0.00332	-0.00213	-0.00172	-0.0054	-0.00654	-0.10437	0.144043	0.193482	-0.45105	-0.0885	-0.30334	-0.62622	-0.17822	-0.32776	-0.18738		-4	-0.00201	0.001449	-0.00062	-0.01133	-0.00261	0.003711	-0.00292	0.002492	0.004956	-0.00618	0.157471	-0.26855	0.43396	-0.08301	0.011596	0.106811	0.149537	0.026856	-0.09766	0.135498		sample9	36	0	114	0
	-2	0.002907	0.00378	0.008634	0.005839	0.004496	-0.00114	0.003921	0.004787	0.003591	0.019301	-0.31189	0.290528	0.523072	-0.39001	-0.16785	-0.401	-0.74829	-0.35522	-0.45593	-0.17517		-2	0.002451	0.005188	0.000297	0.00445	0.000436	0.009287	7.96e-05	0.012074	0.00263	0.005629	-0.07446	-0.21362	0.470581	0.063476	-0.05554	-0.14954	0.009155	-0.15625	-0.0061	0.196533		sample10	40	0	194	96
	0	-0.00266	0.004791	0.001132	-0.00242	0.001174	-0.00906	-0.00777	-0.00267	-0.0061	0.008667	-0.57434	0.266114	0.535279	-0.57312	-0.13123	-0.48035	-1.12061	-0.20874	-0.46814	-0.3949		0	-0.00113	0.003085	0.003272	0.005048	-0.00323	0.001508	-0.00996	-0.00236	0.002988	-0.01598	-0.09277	-0.18311	0.513306	0.130616	-0.1532	-0.28992	-0.07629	-0.15625	-0.5249	0.007324		Ave	40.2	7	116.4	28.6
	2	-0.0036	9.39e-05	-0.00736	-0.00077	-0.00422	-0.00184	-0.00764	-0.00016	-0.00389	-0.01282	-0.59875	0.217286	0.748902	-0.7196	-0.21667	-0.67566	-1.48071	-0.3186	-0.52307	-0.49866		2	-0.00099	-0.00104	0.008087	0.003478	-0.00697	-0.004	-0.00316	-0.00018	-0.00083	-0.00481	-0.09888	-0.11597	0.531616	0.362549	0.353393	-0.51575	-0.18616	-0.0708	-1.01318	0.117188		SE	4.87579	2.95522	16.0549	9.86149
	4	-0.00743	-0.00641	-0.01552	-0.0075	-0.00377	-0.0072	-0.00832	-0.00545	-0.01085	-0.00037	-0.90393	0.369874	1.15784	-0.73181	-0.31433	-0.80994	-1.82251	-0.38574	-0.54749	-0.59021		4	0.002086	-0.00424	0.000581	0.000187	-0.00185	0.000406	-0.01314	-0.00284	-0.00244	-0.0124	-0.08667	-0.37842	0.531616	-0.02197	0.213012	-0.63171	-0.28381	-0.08911	-0.75073	1.5271
	6	-0.00765	-0.00265	-0.01789	-0.00592	-0.00495	-0.00969	-0.00887	-0.00857	-0.00616	-0.00081	-0.95886	0.284424	1.32874	-0.76843	-0.36316	-0.61462	-2.16431	-0.45288	-0.70007	-0.54138		6	-0.00494	-0.00151	-0.00027	-0.0037	-0.0024	-0.00152	-0.01565	0.000855	-0.00757	-0.01608	-0.09277	-0.42725	0.665894	-0.13794	0.219116	-0.47913	-0.27771	-0.10132	-0.48218	1.38062		Two-tailed Student's t test
	8	-0.00779	-0.00099	-0.0171	-0.00645	-0.00769	0.000101	-0.01066	-0.00145	-0.01138	-0.00781	-1.23962	0.064698	1.52405	-0.75012	-0.36316	-0.26062	-2.62817	-0.56274	-0.90149	-0.33386		8	-0.00801	-0.00377	-0.00494	-0.00363	-0.00946	-0.00827	-0.01614	-0.00084	-0.00465	-0.02599	-0.08667	-0.33569	0.598755	-0.22339	0.261841	-0.4303	-0.34485	-0.04028	-0.8606	1.1792		p value	<0.0001		0.0002
	10	-0.01271	-0.00222	-0.01598	-0.00698	-0.00813	-0.00425	-0.01018	-0.00043	-0.01149	-0.00522	-1.38	-0.05737	1.65833	-1.00647	-0.38757	-0.98694	-3.30566	-0.67871	-0.87097	-0.44983		10	-0.00582	-0.00299	-0.007	-0.00288	-0.01125	-0.00428	-0.01742	0.000552	-0.00751	-0.01619	-0.06836	-0.42114	0.549927	-0.57129	0.316772	-0.65613	-0.4364	0.106202	-1.87988	1.22192
	12	-0.01408	0.000961	-0.00459	-0.00645	-0.00591	-0.00914	-0.01156	-0.0064	-0.00917	-0.00825	-1.47156	0.058594	1.59119	-0.78674	-0.28381	-1.52405	-3.97705	-0.6665	-0.95032	-0.72449		12	-0.00706	-0.00128	-0.00438	-0.00408	-0.01015	-0.00441	-0.01534	-0.00582	-0.00691	-0.03232	-0.08667	-0.61646	0.305786	-0.22949	0.127563	-0.56458	-0.36926	-0.03418	-0.92773	0.617676
	14	-0.01445	0.001106	0.01811	-0.00625	-0.00835	-0.00658	-0.0119	-0.00606	-0.01091	-0.01453	-1.48376	0.113526	1.05408	-0.84167	-0.50964	-1.98791	-5.06958	-0.78857	-1.1029	-0.89539		14	-0.00633	-0.00291	-0.00707	-0.00236	-0.01042	-0.01674	-0.01553	-0.00321	-0.00429	-0.0232	-0.07446	-0.62256	0.440064	-0.4126	0.097046	-0.53406	-0.50964	0.130616	-0.59204	-0.11475
	16	-0.01278	-0.00287	0.052001	-0.0081	-0.00916	-0.00394	-0.01486	-0.00226	-0.0101	-0.00604	-1.76453	-0.1001	-0.22156	-0.76233	-0.63171	-2.26868	-5.35645	-0.84351	-1.29211	-0.93201		16	-0.01006	-0.00486	-0.00948	-0.00221	-0.00786	-0.01474	-0.01522	-0.00303	-0.01174	-0.02404	-0.25757	-0.68359	0.653687	-0.82764	-0.09827	-0.68054	-0.58289	-0.15625	-0.65308	-1.04248
	18	-0.01633	-0.00583	0.108859	-0.00684	-0.01079	-0.0058	-0.00516	-0.00735	-0.00366	-0.0083	-1.88049	-0.19165	-0.19714	-1.01868	-0.88806	-1.64612	-5.94849	-0.91675	-1.27991	-0.99915		18	-0.00911	-0.00938	-0.01259	-0.00295	-0.00738	-0.01123	-0.01492	-0.00757	-0.0155	-0.02578	-0.21484	-0.74463	0.635376	-0.79102	-0.07385	-0.83313	-0.50354	0.039063	-0.8606	-1.54297
	20	-0.01119	-0.00048	0.181116	-0.01061	-0.00385	-0.00378	-0.00667	-0.0041	-0.00383	-0.00885	-1.94763	-0.03906	-0.6366	-1.33606	-0.99182	-1.59119	-6.74194	-1.09375	-1.2738	-0.99915		20	-0.00896	-0.00805	-0.01217	-0.00819	-0.00586	-0.02032	-0.01804	-0.00679	-0.01807	-0.02578	-0.39185	-0.75073	0.531616	-0.53467	-0.24475	-1.02844	-0.73547	0.185547	-0.77515	-1.40259
	22	-0.01119	-0.00554	0.255018	-0.01424	-0.00591	-0.00666	-0.00289	-0.0085	0.002605	0.004479	-2.16736	-0.19165	-1.28967	-1.72668	-1.11389	-2.03064	-7.14478	-1.1731	-1.40198	-1.07239		22	-0.01453	-0.00798	-0.0145	-0.00333	-0.00648	-0.00834	-0.01969	-0.00745	-0.01604	-0.03616	-0.25757	-0.96436	0.586548	-0.47974	-0.28748	-1.22375	-0.69885	0.289307	-1.08032	0.397949
	24	-0.01199	-0.0054	0.33096	-0.00843	-0.00407	-0.00145	0.002476	-0.00742	0.003011	-0.00428	-2.30164	-0.19165	-2.08313	-2.22717	-1.19934	-1.57898	-7.55981	-1.24023	-1.45691	-1.42029		24	-0.01094	-0.00813	-0.01521	-0.00101	-0.0078	-0.01502	-0.01522	-0.00636	-0.01508	-0.03437	-0.27588	-0.83008	0.55603	-0.91309	-0.34851	-0.72937	-0.63171	0.209961	-1.3916	-0.11475
	26	-0.00982	-0.01277	0.38841	-0.00757	-0.00577	-5.4e-05	0.00681	-0.00667	-0.0032	0.010705	-2.32605	-0.38696	-3.15735	-1.45813	-1.297	-1.80481	-8.0542	-1.39282	-1.72546	-1.66443		26	-0.01665	-0.00696	-0.01868	-0.00984	-0.00918	-0.01625	-0.01388	-0.01012	-0.01401	-0.02657	-0.3186	-0.80566	0.348511	-0.82153	-0.52551	-0.69885	-0.27161	0.100098	-1.31226	0.935059
	28	-0.00396	-0.008	0.440727	-0.00301	-0.00658	-0.00875	0.022768	-0.00728	-0.00093	0.009273	-2.5885	-0.47852	-4.36584	-2.1051	-1.4801	-1.64612	-9.01245	-1.59424	-2.25647	-2.00012		28	-0.01211	-0.00556	-0.01634	-0.0123	-0.01229	-0.01756	-0.01993	-0.00757	-0.01902	-0.02821	-0.28809	-0.94604	0.134888	-0.80933	-0.09827	-0.84534	-0.4303	0.026856	-1.33667	0.861817
	30	-0.00389	-0.00916	0.494294	-0.00783	-0.00045	-0.00161	0.034049	-0.00688	-0.00047	0.008612	-2.80212	-0.60669	-6.32507	-1.54968	-1.74255	-2.1283	-10.1416	-1.82007	-2.54333	-2.32361		30	-0.01665	-0.00735	-0.01606	-0.0049	-0.00662	-0.01157	-0.01963	-0.01049	-0.01896	-0.02394	-0.4895	-0.91553	0.122681	-1.00464	-0.54993	-1.1261	-0.19226	-0.11963	-1.15356	1.37451
	32	0.004786	-0.01385	0.539504	-0.00539	-0.00111	-0.00068	0.049938	-0.00755	0.003823	0.009769	-2.9364	-0.50903	-8.65662	-1.13464	-1.8158	-2.01843	-11.2952	-1.93604	-3.0011	-2.31751		32	-0.01387	-0.00619	-0.0196	-0.01043	-0.01215	-0.01922	-0.02153	-0.01036	-0.01467	-0.02979	-0.4834	-0.95825	-0.07874	-1.02295	-0.31799	-1.31531	-0.01526	-0.02808	-1.00708	1.41113
	34	0.006522	-0.0046	0.580503	-0.00215	0.006121	0.00546	0.069679	-0.00728	0.004287	0.01043	-3.35754	-0.75928	-10.1398	-1.15906	-2.12097	-1.63391	-12.3633	-2.16187	-3.33679	-2.75085		34	-0.01957	-0.00852	-0.01904	-0.00273	-0.00939	-0.01832	-0.02293	-0.01285	-0.01622	-0.03263	-0.52612	-1.01318	-0.1947	-1.23047	-0.47058	-1.474	0.045777	0.05127	-1.34888	1.521
	36	0.015415	0.002551	0.599653	-0.00605	0.002281	-0.00215	0.09341	-0.00783	0.009102	0.013956	-4.16931	-1.04004	-12.2882	-1.20178	-2.40173	-1.7804	-13.5596	-2.34497	-4.24011	-3.0011		36	-0.02038	-0.00408	-0.02293	-0.00378	-0.01388	-0.01997	-0.02336	-0.00703	-0.01658	-0.0319	-0.6665	-1.07422	-0.20081	-1.41968	-0.34241	-1.70593	0.125123	0.020752	-1.25122	1.59424
	38	0.025537	-0.00684	0.608142	-0.00149	0.001322	-0.00254	0.11721	-0.00355	0.010321	0.008116	-4.72473	-0.93018	-21.8524	-1.2384	-2.6947	-2.00623	-15.1404	-2.61963	-4.47205	-3.31848		38	-0.0195	-0.0065	-0.02137	-0.0126	-0.00987	-0.01804	-0.02324	-0.01437	-0.01395	-0.0301	-0.61157	-0.98267	-0.29846	-1.41357	-0.65979	-1.85852	0.216675	0.020752	-1.36719	1.42334
	40	0.03443	-0.00699	0.601693	-0.00651	0.005604	0.003519	0.142385	-0.00186	0.009915	0.018309	-5.13367	-0.75928	-22.2125	-1.69617	-2.94495	-2.49451	-16.825	-2.86377	-4.72229	-3.91663		40	-0.02111	-0.00759	-0.02222	-0.00841	-0.01208	-0.02376	-0.02097	-0.00951	-0.01652	-0.02573	-0.69702	-1.14746	-0.34119	-1.54785	-0.51941	-2.66418	0.045777	-0.02808	-1.87988	1.16699
	42	0.050265	-0.00872	0.57583	-0.00077	0.014316	0.0008	0.17499	-0.00199	0.012235	0.020733	-5.76843	-0.94849	-21.1749	-1.62903	-3.27454	-2.75696	-18.4424	-3.21777	-4.98474	-4.17908		42	-0.0176	-0.00712	-0.02031	-0.00856	-0.0125	-0.02107	-0.01798	-0.00879	-0.01538	-0.01951	-0.62378	-1.18408	-0.40222	-1.37085	-0.56824	-2.29797	-0.02136	-0.02197	-1.36719	1.1853
	44	0.060315	-0.0067	0.564182	0.000555	0.013061	0.004839	0.215642	-0.00132	0.02175	0.022992	-6.14685	-1.20483	-21.297	-1.37268	-3.47595	-2.90344	-19.364	-3.47412	-5.19226	-4.9054		44	-0.01731	-0.00642	-0.02371	-0.00273	-0.0125	-0.02149	-0.02544	-0.01073	-0.01383	-0.02404	-0.70923	-1.20239	-0.52429	-1.59058	-0.849	-2.46887	-0.02747	-0.14404	-1.58691	0.935059
	46	0.071449	-0.0054	0.536609	-0.00268	0.015128	0.010121	0.251892	-0.00016	0.029001	0.031422	-6.5802	-1.54663	-22.3346	-2.13562	-3.81775	-2.98889	-20.5847	-3.93799	-5.4364	-5.39978		46	-0.02345	-0.00439	-0.02506	-0.00729	-0.01409	-0.02341	-0.02667	-0.012	-0.01139	-0.02357	-0.71533	-1.34888	-0.59143	-1.54785	-1.203	-2.32239	0.082397	-0.03418	-1.69067	1.11206
	48	0.08497	-0.0033	0.518446	0.000555	0.020075	0.017732	0.285665	0.003228	0.043795	0.03886	-7.17224	-1.78467	-23.6285	-1.72058	-4.21448	-2.79358	-21.72	-4.27979	-6.10168	-6.1322		48	-0.02097	-0.00393	-0.02534	-0.00617	-0.01513	-0.02162	-0.02679	-0.0117	-0.01622	-0.03211	-0.64819	-1.51978	-0.68909	-1.21216	-1.25793	-2.46277	-0.03967	-0.03418	-1.43433	1.13037
	50	0.102539	0.000528	0.489951	0.000159	0.023471	0.017266	0.321571	0.006076	0.049422	0.055555	-7.80701	-1.8396	-24.9469	-2.23938	-4.61731	-3.31238	-22.9285	-4.62158	-6.96228	-6.73645		50	-0.02075	-0.00533	-0.02399	-0.01096	-0.01319	-0.02603	-0.02	-0.01067	-0.01807	-0.0251	-0.75806	-1.37939	-0.5304	-1.4502	-1.25183	-2.73743	-0.10681	0.020752	-1.5564	1.11206
	52	0.109697	-0.00157	0.461325	-4e-05	0.032848	0.016645	0.355276	0.005533	0.076573	0.054728	-8.38074	-2.19971	-26.5887	-2.01965	-5.20325	-3.1781	-24.5947	-5.15869	-7.52991	-7.84119		52	-0.01928	-0.01117	-0.01896	-0.01073	-0.01174	-0.01997	-0.02257	-0.01558	-0.0127	-0.02209	-0.73975	-1.48315	-0.47546	-1.58447	-1.10535	-3.26843	-0.32043	-0.05859	-1.81885	1.41724
	54	0.129002	0.002696	0.427368	-0.0011	0.035949	0.033111	0.387123	0.011636	0.08719	0.081395	-9.03381	-2.55981	-28.1879	-2.05017	-5.67932	-3.47717	-26.554	-5.6897	-8.16467	-8.09143		54	-0.02067	-0.00182	-0.02144	-0.00849	-0.01188	-0.02314	-0.01938	-0.01291	-0.01586	-0.0144	-0.74585	-1.66016	-0.58533	-1.87744	-1.39221	-3.61633	-0.48523	-0.03418	-1.95923	1.33789
	56	0.142956	0.005153	0.412561	0.002404	0.054777	0.034898	0.420415	0.009737	0.105	0.090541	-9.69299	-2.84058	-29.6344	-2.12341	-6.25915	-3.96545	-27.7136	-6.20239	-8.97644	-8.75061		56	-0.02001	-0.00058	-0.0145	-0.01298	-0.01423	-0.02699	-0.0225	-0.01067	-0.01157	-0.01345	-0.89233	-1.67236	-0.57922	-2.03003	-1.36169	-3.42712	-0.6134	0.148926	-1.75781	1.29517
	58	0.164575	0.004719	0.393806	0.004122	0.054038	0.040257	0.451438	0.016654	0.126234	0.113517	-10.5963	-3.11523	-30.8856	-2.23328	-6.6925	-4.14856	-29.2639	-6.82495	-9.68445	-9.9469		58	-0.02521	-0.00377	-0.01627	-0.00984	-0.01354	-0.02438	-0.01951	-0.01503	-0.01282	-0.00644	-0.91675	-1.62354	-0.43884	-2.09106	-1.5448	-3.59192	-0.47302	-0.05249	-2.19727	1.41724
	60	0.183084	0.007754	0.38354	-0.00011	0.064892	0.043519	0.47393	0.018552	0.139693	0.146245	-11.6278	-3.35938	-32.1368	-2.48962	-7.14416	-3.76404	-30.3381	-7.37427	-10.8868	-11.0211		60	-0.02514	-0.00502	-0.0218	-0.01791	-0.01699	-0.02218	-0.01779	-0.01334	-0.01646	-0.01503	-0.90454	-1.61743	-0.64636	-1.9812	-2.10022	-3.66516	-0.23499	-0.08911	-1.84937	1.25855
	62	0.205715	0.008549	0.367483	0.005707	0.074711	0.050743	0.503577	0.025808	0.171717	0.158807	-13.0988	-3.71338	-33.1012	-2.53235	-7.7301	-4.02039	-31.9312	-8.05176	-12.0282	-11.7841		62	-0.01987	-0.00829	-0.01748	-0.00714	-0.01264	-0.023	-0.0211	-0.01352	-0.01306	-0.01608	-1.02051	-1.76392	-0.7074	-2.16431	-1.93542	-3.89709	-0.28992	-0.22339	-1.7395	1.22803
	64	0.217934	0.016787	0.370774	0.002801	0.080397	0.058122	0.523043	0.033267	0.199796	0.202444	-14.8199	-4.14673	-34.1876	-2.7948	-8.21228	-4.3927	-33.3044	-8.85742	-13.0536	-12.663		64	-0.02704	-0.00502	-0.0138	-0.00991	-0.01651	-0.01777	-0.02116	-0.01267	-0.01329	-0.00908	-1.0144	-1.75781	-0.67078	-2.47559	-1.56921	-4.28162	-0.28381	-0.34546	-2.09961	1.12427
	66	0.230948	0.029073	0.356427	0.011453	0.096049	0.059598	0.541134	0.036454	0.230137	0.239249	-15.589	-4.52515	-35.1642	-3.13049	-8.79211	-4.63684	-34.6899	-9.62646	-14.1522	-13.2672		66	-0.02762	-0.00393	-0.01372	-0.01447	-0.01969	-0.02004	-0.01889	-0.01418	-0.01145	-0.0183	-0.96558	-1.82495	-0.65247	-2.40234	-1.34338	-4.66003	-0.4364	-0.36987	-1.60522	0.996094
	68	0.250542	0.02835	0.34886	0.008547	0.104023	0.071015	0.55661	0.04493	0.264134	0.290986	-15.3387	-4.91577	-36.1407	-3.26477	-9.39026	-4.53918	-35.7153	-10.4932	-15.5072	-14.079		68	-0.02111	-0.00034	-0.01401	-0.01253	-0.01603	-0.02238	-0.01326	-0.01334	-0.01646	-0.02462	-0.86182	-1.88599	-0.78064	-2.42065	-1.55701	-4.67834	-0.4303	-0.68115	-1.53809	0.880127
	70	0.258351	0.03854	0.33096	0.010925	0.112957	0.082744	0.572844	0.053406	0.309733	0.35027	-16.0345	-5.51392	-36.9159	-3.58215	-10.0739	-4.51477	-36.9299	-11.134	-16.9537	-15.0555		70	-0.02967	-0.00136	-0.0116	-0.00737	-0.01554	-0.02252	-0.0211	-0.01443	-0.0118	-0.00955	-0.95947	-1.89209	-0.78064	-2.88452	-1.30676	-5.38025	-0.66223	-0.82153	-2.10571	0.855713
	72	0.275342	0.053788	0.322734	0.012973	0.126099	0.080491	0.581854	0.061204	0.343323	0.399362	-16.767	-5.90454	-37.7155	-4.06433	-10.672	-5.0885	-37.2534	-11.8909	-18.1866	-16.0382		72	-0.01811	-0.00486	-0.01266	-0.012	-0.01879	-0.01467	-0.0203	-0.0097	-0.0118	-0.01709	-1.02661	-1.96533	-0.75623	-3.04932	-1.22131	-6.44836	-0.62561	-0.66284	-1.92261	1.07544
	74	0.281415	0.060003	0.317733	0.013501	0.148914	0.097346	0.590177	0.080936	0.398321	0.489997	-17.3346	-6.5271	-38.3563	-4.80896	-11.4471	-4.9054	-37.8394	-12.6965	-19.3097	-17.9364		74	-0.02331	0.001527	-0.00657	-0.00797	-0.01679	-0.01612	-0.01602	-0.01249	-0.00978	-0.01677	-1.03272	-1.98975	-0.85999	-2.82959	-1.59973	-6.49719	-0.72937	-0.69336	-2.23999	0.965576
	76	0.292767	0.071854	0.307796	0.015417	0.15925	0.102628	0.602077	0.089887	0.442876	0.532367	-18.3417	-7.19238	-38.9972	-4.38782	-12.2894	-5.00915	-38.9319	-13.4534	-20.7806	-27.1649		76	-0.02645	-0.00268	-0.00848	-0.00669	-0.01257	-0.01694	-0.01418	-0.00867	-0.01157	-0.00913	-1.1792	-2.09961	-0.79895	-3.04321	-1.44104	-6.49109	-0.82703	-0.83374	-1.92871	0.996094
	78	0.298913	0.079587	0.29674	0.017596	0.176896	0.116376	0.59685	0.105551	0.500252	0.609007	-19.0985	-7.85767	-39.7235	-4.64416	-12.5946	-5.19226	-39.7437	-14.2102	-22.0135	-25.7733		78	-0.02338	-0.00268	-0.0065	-0.00834	-0.01845	-0.00875	-0.01412	-0.00927	-0.0062	-0.0223	-1.36231	-2.28271	-0.94543	-3.42163	-1.52649	-6.86951	-1.04675	-0.88867	-2.61231	0.410157
	80	0.308601	0.092523	0.28779	0.010991	0.182286	0.118473	0.609644	0.122096	0.555134	0.675675	-19.9652	-8.48633	-40.34	-4.57703	-13.0524	-5.22888	-40.3174	-14.9487	-22.63	-23.0511		80	-0.02001	0.000982	-0.00997	-0.00901	-0.01354	-0.00324	-0.01534	-0.008	-0.00602	-0.01735	-1.43555	-2.18506	-1.03699	-3.51929	-1.75232	-7.60803	-1.15662	-0.68726	-2.31323	-0.09033
	82	0.311349	0.095775	0.288382	0.012312	0.198012	0.128182	0.613289	0.139726	0.608101	0.755787	-20.8807	-9.10278	-40.8405	-4.61975	-13.5101	-5.55237	-42.9541	-15.7056	-23.6127	-21.33		82	-0.01957	0.001994	-0.00487	-0.0052	-0.02025	0.008186	-0.01785	-0.00551	-0.00811	-0.01777	-1.36231	-2.32544	-1.15295	-3.77563	-1.81335	-7.83997	-1.25427	-0.70557	-2.31323	-0.19409
	84	0.316337	0.110951	0.29187	0.012114	0.199637	0.134007	0.611982	0.157899	0.657355	0.810498	-22.1808	-9.43237	-41.3226	-5.0531	-14.0839	-5.96741	-43.4119	-16.3953	-25.0043	-19.8407		84	-0.02214	0.005967	-0.00232	-0.00617	-0.01568	0.018995	-0.01583	-0.00788	-0.01431	-0.01735	-1.3501	-2.38037	-1.29944	-3.83057	-1.94153	-8.67004	-1.35803	-0.7605	-2.58789	0.019532
	86	0.318145	0.125693	0.292857	0.013897	0.211598	0.141774	0.626221	0.176411	0.697559	0.817991	-23.0841	-9.71313	-41.701	-5.43762	-14.7797	-6.05286	-43.1006	-17.2253	-26.5729	-20.5426		86	-0.0225	0.001449	-0.00339	-0.00497	-0.01049	0.013831	-0.01394	-0.00751	-0.00333	-0.0339	-1.5271	-2.34985	-1.28113	-4.19678	-1.65466	-8.92639	-1.651	-0.69946	-2.4292	-0.40161
	88	0.324435	0.142965	0.302399	0.013897	0.227324	0.151017	0.633031	0.195465	0.729815	0.8397	-23.8715	-10.354	-42.1405	-5.51697	-15.4633	-6.04675	-42.8687	-18.0554	-28.0743	-21.452		88	-0.01892	-0.00237	-0.00487	-0.00714	-0.0098	0.01569	-0.01014	-0.00569	-0.01359	-0.01782	-1.60645	-2.56958	-1.15295	-4.50195	-1.66077	-8.98132	-1.74255	-0.52856	-3.08228	-0.2063
	90	0.324725	0.146289	0.303913	0.014756	0.23707	0.16826	0.636951	0.213231	0.776749	0.900968	-24.3903	-11.0986	-42.6837	-5.80383	-16.2262	-6.04065	-43.2227	-18.9038	-29.5697	-22.2943		90	-0.01775	0.000358	-0.00353	-0.00969	-0.01278	0.032971	-0.01369	-0.00485	-0.00214	-0.01867	-1.74683	-2.56958	-1.31775	-4.63013	-1.77063	-9.6405	-1.66321	-0.79712	-2.38647	-0.40161
	92	0.323062	0.169053	0.296345	0.013501	0.2415	0.172998	0.636608	0.230454	0.811442	0.965873	-25.2631	-11.77	-42.9767	-5.88928	-16.9952	-6.44958	-43.8635	-19.6973	-31.7731	-23.1305		92	-0.01716	0.000982	-0.00133	-0.00445	-0.00939	0.03359	-0.01363	-0.00133	-0.0053	-0.01145	-1.77124	-2.69165	-1.47644	-4.61792	-2.03918	-10.0739	-1.96228	-0.96191	-2.27051	-1.17676
	94	0.32364	0.181772	0.295819	0.017002	0.258998	0.18962	0.646306	0.245508	0.84422	1.01921	-26.1359	-12.6917	-43.1659	-6.53625	-18.0389	-6.68152	-44.3945	-20.448	-34.5624	-23.3807		94	-0.01936	0.00659	0.002634	-0.00774	-0.00939	0.04495	-0.01326	-0.0043	-0.00375	-0.01693	-1.79565	-2.67944	-1.38489	-4.82544	-2.0697	-10.7269	-2.07214	-1.05957	-2.36816	-1.86646
	96	0.330581	0.205908	0.298122	0.022418	0.269999	0.193115	0.647338	0.272156	0.88483	1.03976	-26.8317	-12.6611	-43.2941	-6.6217	-19.4061	-6.91956	-45.5664	-21.0461	-35.7465	-24.0765		96	-0.02345	0.002072	0.00136	-3.7e-05	-0.00793	0.061473	-0.00849	-0.00491	-0.00405	-0.01608	-1.94214	-2.80762	-1.45203	-4.9353	-2.45422	-11.2213	-2.42615	-1.23047	-2.58179	-2.1106
	98	0.332605	0.204463	0.303518	0.023739	0.276866	0.200882	0.644999	0.285447	0.921205	1.09513	-27.9242	-9.46289	-43.5077	-6.37756	-19.8822	-7.15149	-46.2256	-21.8396	-37.5836	-24.9982		98	-0.0157	0.000203	0.002705	0.001384	-0.0107	0.066843	-0.00984	0.000127	-0.00286	-0.01814	-1.82007	-2.80762	-1.60461	-5.16724	-2.25281	-12.0636	-2.50549	-1.2854	-2.56348	-2.01904
	100	0.337956	0.226793	0.296411	0.025919	0.293921	0.207407	0.652084	0.299483	0.941974	1.11733	-28.8947	-13.0518	-43.7457	-6.57288	-20.6573	-6.79749	-46.9641	-22.5171	-36.9122	-26.2494		100	-0.01745	0.005889	0.005255	0.001758	-0.00856	0.071456	-0.00469	-0.00576	-0.00453	-0.01861	-1.97266	-2.99683	-1.53137	-5.39307	-2.67395	-12.674	-2.47498	-1.21216	-2.70996	-1.86646
	102	0.338028	0.228167	0.291673	0.02691	0.292223	0.220999	0.65346	0.318741	0.978871	1.12957	-30.1703	-16.2439	-43.8312	-6.67053	-21.0297	-7.10266	-47.8125	-23.1885	-37.2113	-27.6166		102	-0.01204	0.004487	0.002139	0.00273	-0.01049	0.088667	-0.00714	0.001583	-0.00262	-0.02905	-2.13135	-3.14941	-1.59851	-5.58838	-2.82043	-13.028	-2.54211	-1.35864	-3.09448	-1.12183
	104	0.343595	0.242331	0.284105	0.036223	0.29909	0.230165	0.662883	0.33549	0.988211	1.17067	-31.5497	-17.6782	-44.1241	-7.15271	-21.5485	-7.56653	-48.4595	-23.8721	-38.3405	-29.7345		104	-0.01218	0.000904	0.007379	0.001084	-0.00752	0.103125	-0.00512	-0.00218	-0.00429	-0.01218	-2.17407	-3.39355	-1.55579	-6.01563	-3.00354	-13.8214	-2.81067	-1.38306	-3.26538	-1.073
	106	0.342728	0.242042	0.28575	0.037148	0.302634	0.242825	0.660201	0.341592	1.00654	1.16235	-32.4042	-19.4299	-44.1913	-7.4823	-21.8781	-7.8717	-48.8257	-24.4275	-39.4208	-30.7843		106	-0.01357	0.002773	0.005184	0.006843	-0.00724	0.110973	-0.00506	0.001765	-0.00196	-0.0184	-2.19849	-3.26538	-1.42761	-5.89966	-3.21106	-14.6454	-2.90222	-1.2793	-2.69775	-1.90918
	108	0.34374	0.252014	0.287461	0.038667	0.31046	0.243213	0.671826	0.357866	1.02198	1.20285	-32.6422	-21.3525	-44.3561	-7.46399	-22.403	-8.29285	-49.2834	-25.0317	-40.2631	-31.4801		108	-0.01723	0.000982	0.006671	0.006769	-0.00662	0.118409	-0.00139	0.000491	0.004658	-0.02473	-2.25342	-3.39355	-1.5741	-6.09497	-3.35144	-15.2008	-3.06091	-1.04736	-2.64282	-2.58057
	110	0.351838	0.245005	0.285816	0.044479	0.31585	0.251136	0.673752	0.366885	1.03863	1.19194	-32.9657	-22.3718	-44.35	-7.92175	-22.8119	-8.42102	-49.7961	-25.7458	-41.6547	-31.8036		110	-0.0116	0.001916	0.010212	0.00819	-0.00786	0.137479	0.000447	0.00128	0.000304	-0.01471	-2.40601	-3.4668	-1.69006	-6.65039	-3.48572	-16.1163	-3.2074	-1.33423	-2.85645	-3.27026
	112	0.357261	0.239585	0.279038	0.05049	0.314816	0.265272	0.67726	0.380175	1.04112	1.20257	-32.9718	-23.0371	-44.7406	-8.526	-23.6053	-8.47595	-50.1501	-26.405	-42.6556	-31.9562		112	-0.01401	0.00215	0.015382	0.007666	-0.00385	0.152144	0.004303	0.002674	0.004778	-0.03284	-2.52808	-3.56445	-1.67175	-6.96167	-3.2843	-16.9708	-3.42102	-1.35864	-2.7832	-3.77075
	114	0.354079	0.249991	0.270219	0.049631	0.326777	0.271564	0.679667	0.393263	1.07059	1.1699	-33.161	-23.2507	-44.7162	-8.95325	-24.3011	-8.62244	-50.5591	-26.9543	-43.559	-32.066		114	-0.01314	0.007603	0.013682	0.00976	-0.008	0.171558	-0.00035	0.003523	0.005672	-0.02394	-2.60132	-3.67432	-1.73279	-7.12036	-3.42468	-17.4957	-3.64075	-1.41357	-2.92969	-3.24585
	116	0.357984	0.249485	0.274299	0.056435	0.328623	0.285234	0.685445	0.39828	1.06386	1.18075	-33.5211	-23.501	-44.8749	-9.36829	-25.1678	-9.01306	-51.2854	-27.4854	-44.5111	-32.2491		116	-0.01226	0.003552	0.016585	0.01709	-0.00745	0.179062	0.002222	0.003705	0.003883	-0.01835	-2.69898	-3.77808	-1.88538	-7.60254	-3.74817	-18.4235	-3.76282	-1.44409	-3.03345	-2.82471
	118	0.367238	0.247534	0.27838	0.061587	0.339845	0.287253	0.682694	0.405943	1.08063	1.17348	-33.985	-24.0442	-44.8627	-9.41101	-26.9135	-9.19006	-51.7615	-28.3215	-45.6158	-32.5665		118	-0.01196	0.002539	0.011628	0.016342	-0.00323	0.191042	0.0062	0.009891	-0.00011	-0.01956	-2.45483	-3.88184	-1.86707	-7.72461	-4.07166	-19.6808	-4.0741	-1.4502	-2.85034	-3.17261
	120	0.371215	0.248184	0.276076	0.069579	0.343832	0.294321	0.686958	0.418284	1.09739	1.20433	-34.4916	-24.6118	-44.9725	-10.0519	-28.6774	-9.46472	-52.2742	-29.0417	-46.8304	-33.0121		120	-0.00948	0.005344	0.015736	0.021802	-0.00441	0.217066	0.009627	0.009042	0.009907	-0.01097	-2.48535	-3.96118	-1.70837	-8.27393	-4.25476	-20.1813	-3.99475	-1.58447	-3.00293	-2.87354
	122	0.378445	0.252593	0.277787	0.070041	0.345235	0.303176	0.68517	0.422149	1.08805	1.17337	-34.9799	-24.8193	-44.8444	-10.4547	-29.4586	-9.44641	-52.4329	-29.9084	-48.0145	-33.6285		122	-0.01467	0.001683	0.020622	0.020605	-0.00088	0.230215	0.018074	0.01359	0.005493	-0.02916	-2.54639	-4.08325	-1.73889	-8.42651	-4.03503	-20.7855	-3.96423	-1.70654	-2.89917	-2.48291
	124	0.379602	0.26654	0.27759	0.069315	0.34996	0.309623	0.683038	0.430422	1.09705	1.21519	-35.8221	-25.2893	-44.8566	-10.4669	-30.1483	-9.91028	-52.6038	-30.3479	-49.0155	-34.5746		124	-0.00831	0.005032	0.019418	0.029281	-0.0024	0.234277	0.014891	0.011104	0.006627	-0.02636	-2.76611	-4.18701	-1.69006	-8.78662	-4.03503	-21.5118	-4.40979	-1.74927	-3.03955	-2.69043
	126	0.388423	0.275429	0.277392	0.087876	0.350994	0.31871	0.68744	0.434422	1.08005	1.19414	-36.3593	-25.7288	-44.7467	-10.9918	-29.9591	-9.80041	-52.5732	-30.6165	-50.0775	-35.6305		126	-0.00026	-0.00159	0.021543	0.023672	0.000367	0.260577	0.019298	0.012499	0.006984	-0.02088	-2.69287	-4.32129	-1.78772	-8.80493	-3.85193	-22.3358	-4.56238	-1.89575	-3.1189	-3.75244
	128	0.389507	0.283089	0.270746	0.087083	0.351216	0.316846	0.693149	0.432524	1.08121	1.18086	-37.2198	-25.802	-44.7955	-11.2726	-29.837	-10.8624	-53.1897	-31.1047	-50.7794	-36.4423		128	-0.00999	0.005032	0.032944	0.030478	-0.00475	0.273038	0.021624	0.013651	0.008356	-0.02779	-2.86987	-4.29077	-1.922	-9.18335	-4.53552	-22.9889	-4.89197	-2.09717	-3.05176	-4.17969
	130	0.396304	0.298337	0.269232	0.095339	0.357196	0.315137	0.678429	0.43883	1.08481	1.17315	-37.9401	-26.1011	-45.0214	-12.2491	-29.9713	-10.9357	-53.2324	-31.5808	-51.4935	-37.5104		130	-0.00765	0.002539	0.030891	0.034367	-0.00219	0.281299	0.027683	0.0145	0.010384	-0.02178	-2.90649	-4.43726	-1.91589	-9.6228	-3.8092	-23.703	-4.9408	-2.21924	-3.44238	-3.55713
	132	0.397533	0.295736	0.270154	0.103728	0.361257	0.337818	0.681868	0.439372	1.08968	1.14406	-38.3429	-26.6931	-44.8932	-12.2614	-30.191	-11.3324	-53.3057	-32.1118	-52.1771	-38.786		132	0.00172	-0.00354	0.02997	0.03661	-0.00503	0.293141	0.035211	0.018684	0.001139	-0.02663	-3.06519	-4.47998	-1.84876	-9.7937	-4.1571	-24.3683	-5.34363	-2.34131	-3.23486	-3.82568
	134	0.403028	0.317849	0.27272	0.106238	0.359706	0.330905	0.684069	0.443102	1.07332	1.14037	-39.0265	-27.2424	-44.9786	-12.7435	-30.7587	-11.6193	-53.3972	-32.5696	-52.7875	-39.5123		134	-0.00084	-0.00393	0.034077	0.045211	-0.00558	0.305395	0.043902	0.022687	0.008058	-0.02873	-3.06519	-4.65088	-1.83655	-10.2454	-4.74915	-25.1129	-5.38025	-2.41455	-3.4668	-4.10645
	136	0.402739	0.325292	0.273576	0.115287	0.359263	0.336264	0.686546	0.446899	1.06479	1.15067	-39.7101	-27.9016	-44.9115	-13.6835	-31.3446	-11.4178	-53.9099	-32.9846	-53.4406	-39.9823		136	0.002159	0.005577	0.035706	0.045062	-0.00821	0.31407	0.050634	0.02487	0.00597	-0.02278	-3.10791	-4.59595	-2.05627	-10.6604	-4.8468	-26.0101	-5.50842	-2.57935	-3.77808	-4.62524
	138	0.401943	0.341769	0.275945	0.128762	0.37248	0.346983	0.682212	0.446967	1.06009	1.12384	-40.2472	-28.4753	-45.1068	-14.1656	-32.0221	-12.2296	-54.447	-33.3325	-54.1852	-40.4889		138	0.002671	0.003942	0.042221	0.050596	-0.00461	0.323089	0.051614	0.023475	0.008297	-0.02715	-3.07739	-4.72412	-2.17835	-10.8191	-4.80408	-26.9012	-5.6488	-2.73804	-4.10156	-3.02002
	140	0.407438	0.348345	0.275418	0.132989	0.365539	0.346439	0.695488	0.44656	1.05487	1.11722	-40.9186	-29.3054	-44.8932	-14.8981	-32.6385	-12.7179	-54.7339	-33.6133	-54.8199	-40.8612		140	0.003769	0.008927	0.045479	0.049998	-0.00648	0.326669	0.068016	0.032208	0.016945	-0.02536	-3.24219	-4.73022	-2.0929	-11.1609	-4.71252	-27.713	-6.11267	-2.89673	-3.76587	-2.33032
	142	0.40498	0.368797	0.276669	0.139924	0.360666	0.355837	0.689435	0.449476	1.05707	1.10174	-41.3947	-29.8425	-44.9786	-15.6488	-33.3649	-12.4677	-54.7278	-33.9856	-55.7111	-41.0809		142	0.006623	0.002228	0.048312	0.057776	-0.00323	0.339337	0.072484	0.034451	0.010981	-0.00807	-3.55957	-4.82178	-2.31873	-11.6248	-5.09094	-28.2623	-6.58875	-2.8479	-3.39966	-3.36182
	144	0.40498	0.379565	0.271601	0.150889	0.366942	0.351022	0.686477	0.448187	1.0406	1.09888	-41.8402	-30.6421	-44.9664	-16.7719	-33.9813	-13.1757	-55.0146	-34.4983	-56.2543	-41.7035		144	0.00955	-0.00065	0.047037	0.064209	-0.00697	0.342435	0.074076	0.037059	0.008595	-0.01013	-3.59619	-4.91333	-2.19666	-12.0215	-5.0238	-28.9276	-6.99158	-3.11646	-3.6499	-4.34448
	146	0.40057	0.391055	0.272983	0.158815	0.366647	0.365546	0.69026	0.447984	1.02975	1.08323	-42.3895	-31.0327	-44.8505	-17.7972	-34.7015	-13.7738	-55.3503	-35.1941	-56.7609	-42.4603		146	0.014379	0.006356	0.055889	0.056729	-0.00178	0.349457	0.080625	0.044579	0.016289	-0.02341	-3.65112	-4.92554	-2.30652	-12.5525	-4.47449	-30.0446	-7.0343	-3.0249	-3.57666	-5.13184
	148	0.40122	0.407676	0.269956	0.165354	0.370412	0.374945	0.693493	0.447916	1.0283	1.07271	-42.7435	-31.4294	-44.8199	-18.4015	-35.4462	-14.079	-55.271	-35.7983	-57.0294	-43.1989		148	0.014892	0.003163	0.058509	0.07079	-0.00572	0.347048	0.091703	0.04937	0.016349	-0.01693	-3.87085	-5.02319	-2.32483	-12.9492	-4.8468	-30.6854	-7.10754	-3.15918	-3.75977	-5.0647
	150	0.409969	0.419311	0.270219	0.177244	0.373366	0.367022	0.700028	0.449747	1.01385	1.04747	-42.8656	-32.1924	-44.6857	-19.3597	-36.1359	-14.4696	-55.2771	-36.9153	-57.5421	-44.0228		150	0.014379	0.003708	0.060138	0.081336	0.003825	0.355516	0.09666	0.052766	0.015872	-0.02763	-3.90747	-5.10864	-2.61169	-13.2971	-5.26184	-31.1066	-7.30896	-3.29346	-4.40674	-4.82056
	152	0.401727	0.442292	0.267521	0.178895	0.379198	0.370828	0.703054	0.4509	1.02221	1.04968	-43.1342	-32.8149	-44.5636	-20.6171	-36.8622	-14.5062	-55.5212	-37.7087	-57.8229	-45.0909		152	0.017453	-0.00011	0.061059	0.079765	0.002234	0.359302	0.107616	0.059436	0.016766	-0.02114	-3.88306	-5.11475	-2.56287	-13.1201	-4.99329	-32.0404	-7.51038	-3.59253	-3.8147	-5.22949
	154	0.399196	0.450602	0.265744	0.191841	0.37691	0.368498	0.707044	0.451917	1.00509	1.02361	-43.5675	-33.1873	-44.5148	-21.3007	-37.2406	-15.1593	-55.4175	-38.7097	-58.1219	-45.799		154	0.021551	0.001449	0.068495	0.08702	-0.00157	0.364328	0.117714	0.066471	0.017899	-0.01598	-4.02954	-5.30396	-2.61169	-13.5901	-5.33508	-32.608	-7.9071	-3.7085	-4.04663	-5.49805
	156	0.398184	0.464767	0.26581	0.193625	0.379641	0.36609	0.704911	0.455172	1.00005	1.01893	-43.9276	-33.8098	-44.3805	-22.1307	-37.8387	-15.0494	-55.7288	-40.2966	-58.5309	-47.1417		156	0.026966	0.005188	0.069628	0.094424	0.001266	0.379956	0.124569	0.069624	0.019868	-0.01635	-4.1272	-5.32837	-2.58118	-14.176	-5.97595	-33.3588	-8.18176	-3.90991	-4.41284	-5.21729
	158	0.390158	0.477485	0.262849	0.208685	0.372627	0.37176	0.708419	0.450561	1.01049	0.977278	-44.1779	-34.4873	-44.1302	-22.4542	-38.2538	-15.1776	-55.9546	-41.6455	-59.1168	-49.6991		158	0.028868	0.001838	0.073027	0.099211	-0.00254	0.372383	0.135402	0.07866	0.020524	-0.02541	-4.15161	-5.40771	-2.69714	-14.7864	-5.63416	-33.9325	-8.48083	-4.19067	-3.94287	-5.51025
	160	0.392255	0.495118	0.264626	0.213572	0.375285	0.371993	0.711033	0.452731	1.00097	0.971493	-44.4159	-34.9634	-44.2828	-22.8632	-38.7177	-15.2509	-56.04	-42.5061	-59.4708	-52.1039		160	0.031722	0.001838	0.070761	0.10856	-0.00461	0.377271	0.140421	0.082541	0.016766	-0.02194	-4.23706	-5.57251	-2.76428	-15.0183	-5.38391	-34.5673	-8.74939	-4.30054	-4.1687	-5.27832
	162	0.384446	0.500322	0.258966	0.216611	0.382447	0.376187	0.714197	0.449611	1.003	0.968242	-44.7089	-35.7629	-44.1486	-23.6749	-39.1205	-15.5133	-55.8081	-43.2019	-59.4403	-53.5626		162	0.033186	0.005811	0.072956	0.107887	-4.8e-05	0.378923	0.139687	0.098127	0.024878	-0.00934	-4.32251	-5.60303	-2.89246	-15.5859	-5.57922	-34.9457	-9.16443	-4.61182	-4.3335	-4.85107
	164	0.384591	0.516726	0.257453	0.232595	0.377205	0.365546	0.72761	0.459172	0.976899	0.970776	-45.0201	-36.5198	-43.9655	-23.8336	-39.621	-15.8795	-55.9424	-41.1633	-59.3976	-51.3837		164	0.041162	0.004721	0.0828	0.121125	0.003756	0.381815	0.153886	0.105222	0.026429	-0.00533	-4.35303	-5.63354	-3.02063	-16.0376	-5.29236	-35.5011	-9.32922	-4.80713	-4.27246	-4.87549
	166	0.38394	0.512173	0.257782	0.233718	0.37307	0.37844	0.716192	0.454765	0.984905	0.930776	-45.4108	-37.2766	-44.057	-24.3524	-40.2374	-16.496	-56.1316	-40.1501	-59.538	-49.4183		166	0.042772	0.003396	0.082233	0.118806	0.005762	0.384775	0.162822	0.110073	0.024281	-0.01682	-4.4751	-5.67017	-3.10608	-16.2085	-5.75012	-36.6058	-9.67712	-4.89868	-4.35791	-4.15527
	168	0.380976	0.53089	0.26048	0.247985	0.378534	0.362051	0.728367	0.454494	0.995695	0.926368	-45.5328	-38.3691	-43.7701	-25.1276	-40.6769	-16.6119	-55.8752	-39.9609	-59.4037	-48.5394		168	0.051334	0.00402	0.089032	0.124939	0.003133	0.377409	0.176715	0.122809	0.026965	-0.0027	-4.49951	-5.70679	-3.04504	-16.3245	-5.82336	-37.2223	-9.79919	-5.1001	-4.5166	-4.05762
	170	0.3723	0.544621	0.251859	0.252345	0.375654	0.37378	0.728298	0.453544	0.992795	0.913255	-45.4169	-39.1504	-43.4711	-25.2618	-40.976	-16.319	-55.625	-40.437	-59.2206	-48.2404		170	0.049797	0.004175	0.083933	0.136682	0.006799	0.379887	0.175797	0.137909	0.029649	-0.0223	-4.73145	-5.84106	-3.08167	-16.8127	-6.14685	-37.7228	-10.1593	-5.13672	-4.24805	-4.80835
	172	0.373962	0.552353	0.250082	0.261196	0.376245	0.371682	0.7316	0.451239	0.978059	0.912538	-45.6732	-39.9866	-43.1049	-25.5975	-41.5741	-16.8134	-55.8325	-41.145	-59.4037	-48.3258		172	0.056383	0.001527	0.080321	0.143039	0.002649	0.384569	0.189385	0.151432	0.024281	-0.0164	-4.78638	-5.83496	-3.35022	-17.5085	-6.17737	-38.2721	-10.6537	-5.30151	-4.22974	-3.3252
	174	0.377433	0.555316	0.253636	0.272028	0.380675	0.37277	0.736896	0.455307	0.972954	0.917883	-45.6854	-40.365	-42.9645	-25.5182	-42.1722	-17.2955	-55.802	-41.6211	-59.8676	-48.8202		174	0.057334	0.002617	0.087757	0.145656	0.009566	0.382916	0.196484	0.160529	0.028218	0.002625	-4.84741	-5.95703	-3.47839	-18.009	-6.25061	-39.035	-10.9283	-5.36865	-4.46167	-3.12378
	176	0.375264	0.563699	0.246397	0.277973	0.373956	0.372615	0.734214	0.454629	0.976435	0.893034	-45.8929	-40.7983	-42.7631	-26.2079	-42.7216	-16.7096	-55.7104	-42.4023	-59.8859	-49.4061		176	0.061139	0.005967	0.090306	0.149845	0.00922	0.378373	0.205971	0.173809	0.03627	-0.00623	-5.05493	-5.99365	-3.63709	-18.3936	-6.33606	-39.5844	-11.4166	-5.49683	-4.29688	-3.21533
	178	0.370781	0.57425	0.246726	0.282795	0.37654	0.379838	0.73669	0.449544	0.976144	0.884825	-46.0699	-40.9814	-42.58	-26.4154	-43.2404	-16.5143	-55.4907	-42.9761	-59.4403	-49.8395		178	0.06714	0.008304	0.094131	0.154856	0.009773	0.384225	0.206338	0.188424	0.031081	-0.00691	-5.15869	-6.08521	-3.64929	-18.6987	-6.47034	-39.8956	-11.3556	-5.58838	-4.46777	-3.5144
	180	0.371649	0.578875	0.240869	0.293892	0.380453	0.368032	0.735314	0.455646	0.965644	0.878488	-46.1005	-41.1401	-42.3846	-26.806	-43.5394	-16.8988	-55.4785	-43.501	-59.245	-50.462		180	0.068311	0.004643	0.10447	0.168468	0.01254	0.376927	0.21809	0.197763	0.033467	-0.00454	-5.37842	-6.08521	-3.60657	-19.187	-6.53748	-40.4938	-11.9049	-5.89355	-4.98047	-3.56323
	182	0.368829	0.588125	0.242909	0.310603	0.377205	0.376498	0.732288	0.46297	0.955781	0.872262	-46.2286	-41.3782	-42.11	-26.8488	-43.9545	-16.7645	-55.332	-44.1357	-59.0924	-51.1151		182	0.080678	0.002228	0.101496	0.175124	0.018419	0.372796	0.228494	0.213531	0.042592	-0.00212	-5.42114	-6.16455	-3.72253	-19.6021	-6.90369	-41.4459	-12.2589	-6.12549	-4.53491	-5.05859
	184	0.376421	0.591522	0.242449	0.317406	0.373439	0.383722	0.742468	0.460935	0.96605	0.872538	-46.3873	-41.4453	-42.0062	-27.1783	-44.5587	-17.0758	-55.5396	-44.6912	-58.9337	-51.3837		184	0.078482	0.000514	0.110206	0.183052	0.019388	0.377753	0.234676	0.225599	0.043964	-0.00586	-5.50049	-6.28662	-3.72864	-19.8218	-7.23328	-41.6595	-12.6007	-6.24146	-4.78516	-5.44922
	186	0.371866	0.582994	0.241527	0.331739	0.375433	0.392654	0.73332	0.46697	0.964716	0.855237	-46.4667	-41.897	-41.933	-27.2638	-44.8395	-17.2223	-55.5212	-45.1611	-59.306	-51.4142		186	0.079726	0.004565	0.11056	0.182454	0.016206	0.374861	0.244407	0.241184	0.038119	0.002045	-5.54932	-6.28052	-3.72864	-20.0171	-7.11731	-42.16	-13.0646	-6.50391	-4.99268	-4.729
	188	0.375987	0.592895	0.242449	0.341185	0.376245	0.379683	0.725822	0.469344	0.959262	0.85981	-46.5033	-42.2876	-41.7682	-27.6483	-45.1385	-17.4054	-55.4175	-45.8203	-59.245	-51.9391		188	0.086312	0.003864	0.113322	0.195991	0.014131	0.377271	0.256648	0.249735	0.048557	-0.00043	-5.46387	-6.46362	-3.85681	-20.7068	-6.84265	-42.5079	-13.4857	-6.6687	-4.63257	-4.84497
	190	0.374541	0.599905	0.24133	0.353735	0.383554	0.373624	0.710964	0.464801	0.939885	0.852923	-46.6925	-42.9468	-41.7072	-27.5873	-45.462	-17.7533	-55.4114	-46.4917	-59.0558	-52.1283		190	0.09341	0.006902	0.115942	0.195767	0.020494	0.380576	0.266992	0.265623	0.054641	-0.00528	-5.8606	-6.5979	-3.88123	-21.1157	-7.34924	-42.8375	-13.8519	-6.87622	-5.24292	-4.19189
	192	0.376132	0.610239	0.23646	0.37573	0.3854	0.378751	0.710896	0.46792	0.943946	0.85397	-46.7169	-43.3862	-41.8597	-27.16	-45.7001	-18.1927	-55.1855	-46.8457	-58.952	-52.3541		192	0.088947	0.006356	0.118775	0.198235	0.027065	0.37135	0.266319	0.280359	0.047424	0.008317	-5.77515	-6.58569	-4.0094	-21.5186	-7.36755	-43.5333	-13.8947	-7.02881	-5.21851	-4.42383
	194	0.380759	0.597303	0.243041	0.389733	0.378017	0.384576	0.711377	0.472599	0.940756	0.865596	-46.8268	-43.8928	-41.5668	-27.5018	-45.9198	-18.4918	-55.1978	-47.4438	-58.8116	-52.6654		194	0.095459	0.006902	0.123095	0.207958	0.021117	0.374448	0.278315	0.287637	0.05476	0.010899	-5.93994	-6.70776	-4.17419	-21.8848	-6.98303	-44.046	-14.4806	-7.37061	-5.26733	-4.47266
	196	0.372806	0.602362	0.241725	0.402547	0.38444	0.374168	0.714197	0.472056	0.943018	0.841243	-46.8146	-44.137	-41.1456	-28.6493	-46.1212	-18.9191	-55.2893	-48.1396	-58.5004	-52.8607		196	0.105558	0.003007	0.131168	0.211249	0.030593	0.375137	0.289882	0.30771	0.056788	0.016854	-5.97656	-6.75049	-4.33289	-22.1899	-7.16003	-44.6503	-14.8407	-7.46826	-5.13306	-4.83887
	198	0.376059	0.599688	0.238698	0.41087	0.378829	0.3751	0.715711	0.470361	0.948646	0.854356	-47.0099	-44.5093	-41.0968	-29.0948	-46.3409	-19.2548	-55.0696	-48.6035	-58.244	-53.1415		198	0.107387	0.006902	0.137188	0.221196	0.033014	0.368459	0.299124	0.320263	0.061261	0.028765	-6.11084	-6.84204	-4.5221	-22.4768	-7.45911	-45.1324	-15.213	-7.76733	-5.96314	-5.01587
	200	0.379674	0.609516	0.242909	0.422957	0.38924	0.371605	0.709176	0.471175	0.948124	0.846642	-46.9122	-44.8145	-41.0968	-29.1132	-46.5179	-19.9078	-54.8499	-49.1345	-57.6215	-53.587		200	0.10468	0.004721	0.140658	0.222991	0.040414	0.365361	0.308305	0.331906	0.066331	0.032033	-6.40381	-6.81152	-4.56482	-22.6477	-7.78259	-45.5719	-15.8112	-8.01147	-6.427	-4.64966
	202	0.383651	0.601422	0.238698	0.444952	0.378165	0.377974	0.714816	0.47226	0.941394	0.830388	-46.9855	-45.0403	-40.9137	-29.0216	-46.7987	-19.859	-55.0391	-49.6228	-57.3224	-53.6786		202	0.10907	0.006434	0.145261	0.237426	0.031354	0.356342	0.314976	0.3464	0.066928	0.021809	-6.44043	-6.99463	-4.43665	-23.2458	-8.03894	-45.8527	-16.2445	-8.24951	-6.28662	-4.63745
	204	0.376855	0.592678	0.239027	0.460276	0.382225	0.369352	0.706425	0.476803	0.934548	0.822014	-47.2784	-45.3333	-40.755	-29.3878	-47.0551	-20.1031	-54.6912	-50.2942	-56.9989	-53.9594		204	0.119827	0.010952	0.150926	0.234284	0.040899	0.348562	0.33499	0.361379	0.069194	0.038094	-6.60523	-7.10449	-4.29016	-23.7219	-8.41125	-46.1212	-16.4215	-8.48145	-5.60303	-4.30176
	206	0.386037	0.587403	0.242317	0.464239	0.382447	0.374945	0.70725	0.472938	0.922945	0.82295	-47.0038	-45.6567	-40.8099	-29.8639	-47.2992	-20.6708	-54.5325	-50.5994	-56.8768	-54.1913		206	0.117559	0.010251	0.155459	0.241016	0.042282	0.362056	0.337867	0.374296	0.072057	0.033772	-6.78223	-7.31201	-4.45496	-23.905	-8.25256	-46.64	-16.9952	-8.78662	-5.19409	-4.57642
	208	0.38206	0.590727	0.242317	0.485508	0.381856	0.382168	0.706837	0.477481	0.915461	0.835568	-47.2784	-46.615	-40.7428	-29.6442	-47.6593	-21.2201	-54.5203	-50.9778	-56.8829	-54.7955		208	0.124364	0.007759	0.158504	0.246401	0.053625	0.349113	0.349189	0.385575	0.076411	0.040887	-7.15454	-7.54395	-4.63196	-24.259	-8.36853	-46.9147	-17.3492	-9.05518	-5.63965	-4.91821
	210	0.388351	0.574973	0.242449	0.49033	0.377057	0.372925	0.69934	0.472395	0.903278	0.826642	-47.2052	-47.4084	-40.5719	-29.632	-47.8058	-21.4093	-54.3921	-51.2708	-56.828	-55.0702		210	0.124291	0.005577	0.158929	0.249467	0.051965	0.352899	0.360941	0.40577	0.08166	0.042363	-7.28272	-7.40967	-4.81506	-24.6375	-8.4967	-47.0673	-17.7094	-9.28711	-5.42603	-4.35059
	212	0.384519	0.568541	0.244225	0.512193	0.375581	0.378129	0.700922	0.472327	0.893184	0.816559	-47.2479	-48.2507	-40.4071	-29.2841	-48.0682	-21.3361	-54.0381	-51.5088	-56.9379	-55.1434		212	0.127072	0.00807	0.168772	0.253805	0.05487	0.366669	0.368285	0.417049	0.085179	0.057699	-7.30103	-7.50732	-5.07141	-25.1929	-8.50281	-47.4762	-17.9962	-9.52515	-6.32935	-4.79004
	214	0.392761	0.566445	0.249293	0.518402	0.381487	0.390091	0.708901	0.477481	0.89359	0.822234	-47.3151	-48.4949	-40.2484	-29.7784	-48.2941	-21.5924	-54.2334	-51.8018	-57.0172	-54.9908		214	0.13556	0.006279	0.16601	0.258816	0.061995	0.358958	0.377588	0.432574	0.088877	0.068451	-7.38648	-7.60498	-5.13245	-25.4553	-8.74084	-47.8546	-18.5455	-9.84863	-6.20728	-4.52759
	216	0.393484	0.551775	0.244883	0.523356	0.382742	0.37844	0.696451	0.472734	0.880189	0.823997	-47.2968	-48.8367	-40.2484	-29.87	-48.3368	-21.9525	-54.0198	-51.9727	-56.7792	-55.1068		216	0.138853	0.013289	0.178049	0.2645	0.058329	0.353588	0.390257	0.448705	0.091382	0.066817	-7.37427	-7.78198	-5.18127	-25.8826	-8.97278	-48.2758	-19.0033	-10.0623	-5.74951	-4.52148
	218	0.39334	0.553654	0.240343	0.530225	0.383628	0.384343	0.69934	0.473819	0.871196	0.824383	-47.4615	-49.0015	-40.0958	-30.4864	-48.6908	-21.7999	-53.8184	-52.2412	-56.535	-55.0641		218	0.138707	0.012277	0.17897	0.260387	0.060196	0.346634	0.390564	0.462107	0.091382	0.048529	-7.64893	-7.8125	-5.37659	-26.322	-9.16809	-48.5931	-19.4489	-10.4163	-5.49316	-5.2356
	220	0.39587	0.555967	0.243765	0.54621	0.38636	0.388926	0.692943	0.473548	0.866497	0.853033	-47.8217	-49.0869	-39.8761	-31.048	-48.8007	-21.7267	-53.8184	-52.4304	-56.2665	-54.9298		220	0.146537	0.012744	0.181095	0.274074	0.061095	0.343881	0.401335	0.474539	0.098002	0.068082	-7.6001	-7.84302	-5.26062	-26.5051	-9.49768	-48.6908	-19.9249	-10.7947	-5.98755	-5.32715
	222	0.394496	0.534576	0.247253	0.547069	0.380084	0.394596	0.698308	0.475447	0.869166	0.832427	-47.663	-49.0564	-39.809	-31.286	-48.9044	-21.9769	-53.8489	-52.6807	-56.4496	-54.9603		222	0.144561	0.01103	0.186618	0.276317	0.068981	0.350352	0.411557	0.496492	0.10003	0.062285	-7.74658	-7.79419	-5.48645	-26.7126	-9.21692	-49.057	-20.1385	-11.0876	-6.21948	-5.20508
	224	0.396521	0.536599	0.245278	0.571376	0.380896	0.402751	0.6959	0.476667	0.880711	0.833694	-47.6019	-49.3066	-39.7906	-31.347	-49.0509	-22.3004	-53.6108	-52.937	-56.2848	-55.174		224	0.148513	0.011576	0.182086	0.27886	0.075275	0.344569	0.422879	0.506619	0.105518	0.081205	-7.85034	-7.9895	-5.71838	-27.3779	-9.55261	-49.295	-20.5048	-11.283	-6.90308	-5.53467
	226	0.405269	0.530168	0.245081	0.574216	0.384071	0.401275	0.697001	0.473141	0.87607	0.838377	-47.5836	-50.0024	-39.5343	-31.1273	-49.0875	-22.2821	-53.5132	-53.1445	-56.0468	-55.2899		226	0.151952	0.013056	0.187681	0.289929	0.076658	0.338993	0.431448	0.521174	0.107128	0.067608	-7.89917	-7.92847	-5.96863	-28.0188	-9.68689	-49.765	-20.871	-11.4905	-8.3374	-5.81543
	228	0.407728	0.524748	0.23725	0.587691	0.385105	0.395139	0.685514	0.476599	0.856635	0.8397	-47.7057	-50.3259	-39.5709	-30.8344	-49.1486	-21.7694	-53.2629	-53.6084	-55.6378	-55.2838		228	0.155757	0.014769	0.185698	0.277963	0.073822	0.341333	0.431326	0.531665	0.119117	0.091851	-8.09448	-8.20923	-6.07239	-28.4705	-9.90051	-50.3021	-21.4996	-11.9971	-6.40869	-5.49805
	230	0.405414	0.508343	0.240672	0.597532	0.382447	0.403761	0.684138	0.46792	0.858433	0.824934	-47.7057	-50.8386	-39.5343	-30.9564	-49.1852	-22.2455	-53.2568	-53.9441	-55.2472	-55.1617		230	0.159855	0.01438	0.191717	0.286713	0.080946	0.345258	0.441486	0.554831	0.12019	0.087424	-8.15552	-8.18481	-6.32874	-28.8123	-10.1813	-50.6256	-21.8658	-12.467	-7.15332	-5.68115
	232	0.409969	0.504441	0.242251	0.601628	0.391159	0.390712	0.685789	0.47409	0.863655	0.81981	-47.6385	-51.4917	-39.4977	-30.6757	-49.3073	-22.215	-53.0493	-54.1638	-54.8932	-55.3998		232	0.160514	0.008382	0.193346	0.289555	0.086203	0.335412	0.443322	0.554891	0.126155	0.102023	-8.39356	-8.28247	-6.49963	-29.386	-10.3888	-50.9003	-22.2748	-12.5708	-6.50024	-5.88257
	234	0.411921	0.492734	0.241067	0.606449	0.391012	0.397392	0.683794	0.47565	0.858259	0.820636	-47.6202	-51.8152	-39.4916	-30.6024	-49.2828	-21.922	-53.0066	-54.5728	-54.765	-55.2838		234	0.160441	0.011653	0.194125	0.299278	0.090699	0.332452	0.447116	0.579634	0.134088	0.100125	-8.4668	-8.3252	-6.59729	-30.1184	-10.4803	-51.3336	-22.8485	-13.2422	-6.62231	-6.6272
	236	0.412283	0.493745	0.251333	0.616027	0.390864	0.39879	0.684138	0.467445	0.856751	0.798156	-47.5531	-52.4377	-39.3451	-31.2616	-49.4781	-22.0441	-52.7869	-54.7437	-54.4049	-55.6134		236	0.169295	0.011887	0.196108	0.308029	0.080808	0.339474	0.452013	0.590428	0.139396	0.108821	-8.71704	-8.38013	-6.93909	-30.387	-10.8588	-51.4069	-23.0499	-13.6145	-7.04346	-6.87134
	238	0.417995	0.483917	0.248832	0.626001	0.397878	0.385974	0.685651	0.472463	0.837664	0.812261	-47.3944	-52.6147	-39.1742	-30.8527	-49.5331	-22.5568	-52.6953	-55.1038	-54.3073	-55.8514		238	0.167319	0.01399	0.198799	0.303242	0.091183	0.339956	0.466518	0.600919	0.141722	0.105712	-8.83301	-8.48389	-7.14661	-30.3625	-10.4559	-51.8585	-23.3856	-13.8098	-7.18384	-6.60278
	240	0.415898	0.478425	0.242975	0.628246	0.396918	0.387527	0.673545	0.469005	0.831573	0.81138	-47.3944	-52.7124	-39.1986	-30.7245	-49.6246	-22.5262	-52.6526	-55.3174	-53.9044	-56.0956		240	0.166222	0.013523	0.197807	0.29883	0.090215	0.344225	0.463091	0.615656	0.148223	0.111667	-9.17481	-8.5144	-7.40295	-30.9973	-10.7977	-52.182	-23.9044	-14.0784	-6.85425	-5.99854
	242	0.414235	0.480304	0.245147	0.651827	0.402456	0.389314	0.674371	0.472395	0.827105	0.803225	-47.2357	-52.4805	-39.0948	-30.9198	-49.4049	-22.5934	-52.4329	-55.4578	-53.5748	-56.5411		242	0.170832	0.014691	0.204464	0.310946	0.100244	0.336721	0.465722	0.624813	0.152399	0.112089	-9.27856	-8.48389	-7.41516	-31.2415	-10.7367	-52.3285	-24.5514	-14.3286	-7.08008	-6.17554
	244	0.417055	0.47604	0.247318	0.634587	0.398543	0.388537	0.669831	0.467242	0.811964	0.796173	-47.2418	-52.2363	-39.0033	-31.4325	-49.411	-22.7826	-52.4817	-55.3357	-53.0988	-56.8707		244	0.177783	0.006746	0.20666	0.306458	0.101143	0.344294	0.475454	0.638215	0.157349	0.124263	-9.32739	-8.55103	-7.70203	-31.6443	-10.9808	-52.4689	-24.5575	-14.469	-7.24487	-7.1521
	246	0.418935	0.474523	0.249227	0.647732	0.408215	0.398712	0.665566	0.47626	0.817997	0.804382	-47.1381	-52.0044	-38.8385	-30.932	-49.5392	-22.9291	-52.1033	-55.5737	-52.8119	-57.2369		246	0.175588	0.011264	0.207864	0.314461	0.101973	0.327839	0.476862	0.652648	0.164626	0.14155	-9.46777	-8.61206	-8.30627	-32.0288	-11.3104	-52.713	-25.1129	-14.6887	-9.0332	-7.38403
	248	0.425586	0.468813	0.250345	0.653875	0.413752	0.395994	0.66646	0.472327	0.810571	0.791269	-47.0831	-51.5955	-38.7042	-31.1639	-49.6552	-23.1854	-52.3901	-55.824	-52.7936	-57.6825		248	0.183857	0.008693	0.206801	0.308852	0.10391	0.340163	0.489898	0.664716	0.16898	0.131484	-9.63257	-8.75854	-8.72742	-32.5354	-11.701	-52.9633	-25.4547	-14.9878	-9.35059	-6.47461
	250	0.427539	0.468452	0.249951	0.66299	0.410946	0.380537	0.664259	0.468666	0.798098	0.773087	-47.0953	-51.2659	-38.4113	-30.8344	-49.6368	-23.9484	-51.7371	-56.0803	-52.8302	-57.9266		250	0.18393	0.007291	0.208218	0.314835	0.104602	0.330387	0.495774	0.671084	0.17071	0.147242	-9.8523	-8.77686	-8.86169	-32.7734	-11.6034	-53.1769	-25.5157	-15.1099	-7.84302	-7.5061
	252	0.423634	0.463249	0.247384	0.665698	0.410356	0.382634	0.66763	0.472056	0.791021	0.781848	-46.8878	-50.918	-38.4296	-30.7611	-49.7406	-24.0338	-51.6699	-56.2695	-52.9401	-58.0731		252	0.18115	0.011887	0.211263	0.319996	0.108337	0.334655	0.49455	0.679816	0.179537	0.163527	-9.97437	-8.80127	-9.05701	-33.3655	-11.7804	-53.3661	-25.6805	-15.2075	-8.1543	-7.40234
	254	0.426888	0.458552	0.241461	0.672435	0.412571	0.380925	0.668937	0.467784	0.782318	0.788074	-46.662	-50.4114	-38.5394	-30.3033	-49.7711	-23.9117	-51.5356	-56.3489	-52.9767	-58.2928		254	0.184516	0.012432	0.212821	0.323062	0.11138	0.340369	0.500609	0.696554	0.193971	0.164529	-10.0964	-8.93555	-9.16077	-33.6096	-11.7865	-53.6713	-26.3275	-15.3418	-6.99463	-6.54175
	256	0.424502	0.447856	0.243765	0.67838	0.410577	0.378828	0.662952	0.466767	0.784059	0.779423	-46.6681	-49.9109	-38.2953	-30.4498	-49.7467	-23.6737	-51.2671	-56.6052	-52.7386	-58.5614		256	0.186492	0.01103	0.217495	0.324408	0.109236	0.327633	0.508198	0.70468	0.190691	0.150984	-10.3406	-8.91724	-8.98987	-33.9819	-12.1283	-54.0924	-26.1322	-15.6653	-7.33032	-7.18872
	258	0.417127	0.441858	0.247713	0.692317	0.419511	0.38543	0.659582	0.470496	0.78052	0.777164	-46.4911	-49.6667	-38.4052	-30.639	-49.7833	-24.8761	-51.1694	-56.6479	-52.4091	-58.4943		258	0.188906	0.008927	0.219194	0.329569	0.111864	0.332314	0.509973	0.712503	0.202142	0.178179	-10.4199	-9.0332	-8.8678	-34.3542	-12.3663	-54.1595	-26.4252	-16.0925	-7.30591	-7.46948
	260	0.431226	0.433403	0.250411	0.691458	0.426304	0.385663	0.650571	0.470022	0.772282	0.789341	-46.3934	-49.5996	-38.1976	-30.462	-49.8077	-25.1691	-51.2427	-56.6602	-51.9757	-58.5675		260	0.193663	0.010874	0.218982	0.324782	0.113939	0.349526	0.506117	0.71693	0.205065	0.175333	-10.5786	-9.22852	-8.8739	-34.5557	-12.3907	-54.2389	-26.5594	-16.5381	-7.30591	-7.65259
	262	0.429129	0.429139	0.252188	0.70632	0.427116	0.38178	0.654217	0.473277	0.775937	0.787357	-46.131	-49.5996	-38.2343	-30.5231	-49.7467	-25.2606	-51.0291	-56.6296	-51.9208	-58.7079		262	0.1952	0.01103	0.225993	0.332411	0.114631	0.345326	0.511565	0.723661	0.210075	0.17839	-10.7678	-9.28955	-9.13635	-34.989	-12.5555	-54.6844	-26.6205	-16.6785	-7.4646	-8.11035
	264	0.429057	0.423141	0.251398	0.707641	0.430291	0.378828	0.662608	0.469954	0.775589	0.784603	-46.1188	-49.6362	-38.1244	-30.8527	-49.7955	-25.4437	-50.8521	-56.7395	-51.8475	-58.9764		264	0.183564	0.009161	0.228542	0.332635	0.123069	0.334724	0.511871	0.727785	0.216815	0.209379	-10.8716	-9.21631	-9.06311	-35.1721	-12.5677	-55.2277	-26.7365	-16.8799	-7.50732	-9.11133
	266	0.427611	0.415409	0.256202	0.725937	0.433613	0.381391	0.651259	0.47226	0.770774	0.795842	-46.076	-49.6362	-38.0328	-31.4996	-49.8932	-25.224	-50.7544	-56.7822	-51.933	-59.1718		266	0.192638	0.012121	0.23265	0.334355	0.118919	0.342848	0.513584	0.732758	0.223495	0.213437	-10.9998	-9.46655	-9.31335	-35.9778	-12.7448	-54.9347	-27.1942	-17.5696	-7.58667	-8.96484
	268	0.433178	0.41259	0.256268	0.740337	0.435016	0.385663	0.654836	0.470293	0.762187	0.813529	-45.6244	-49.563	-38.0267	-31.9635	-50.0885	-26.0114	-50.5896	-56.5991	-51.6217	-59.3182		268	0.194029	0.010563	0.226347	0.338394	0.122447	0.325705	0.507035	0.738094	0.22439	0.225559	-11.3232	-9.45435	-9.48425	-36.3989	-13.0072	-55.1727	-27.5787	-17.9236	-7.77588	-9.97192
	270	0.426888	0.400088	0.256202	0.741459	0.445426	0.385042	0.658825	0.469954	0.761607	0.793087	-45.5756	-49.4653	-38.1305	-32.0123	-50.0641	-26.4569	-50.5347	-56.6846	-51.4203	-59.538		270	0.195419	0.010952	0.235624	0.338768	0.13213	0.333691	0.510279	0.737488	0.234052	0.225348	-11.4148	-9.49707	-9.86267	-36.46	-13.1903	-55.4657	-27.9999	-18.241	-9.28955	-10.0574
	272	0.433467	0.407387	0.256137	0.760152	0.439889	0.383489	0.655317	0.477006	0.763638	0.78879	-45.4901	-49.1968	-38.0145	-31.8719	-50.0763	-27.2382	-50.5164	-56.6907	-51.1029	-59.6112		272	0.200688	0.017496	0.236403	0.340788	0.131439	0.32901	0.503118	0.74428	0.231786	0.218233	-11.6467	-9.3689	-10.0763	-36.8018	-13.3612	-55.8136	-28.2318	-18.5095	-8.11768	-8.8855
	274	0.418501	0.397848	0.255939	0.766889	0.447198	0.38077	0.661233	0.475989	0.759867	0.803225	-45.4047	-49.209	-37.9779	-30.9198	-50.2716	-26.933	-50.1379	-56.7639	-50.9381	-59.3121		274	0.200688	0.010563	0.240794	0.335477	0.128188	0.330524	0.50269	0.748161	0.247711	0.237891	-11.6956	-9.58252	-10.2655	-36.9299	-13.172	-55.5389	-28.4027	-18.9001	-8.09326	-10.1611
	276	0.415609	0.392211	0.25844	0.776599	0.454803	0.378207	0.668386	0.470632	0.755922	0.789451	-45.1788	-49.1296	-38.0389	-31.0297	-50.3204	-26.9513	-49.7229	-56.6235	-50.3583	-59.1473		276	0.198785	0.018976	0.243981	0.343779	0.136834	0.332521	0.502445	0.750162	0.255047	0.239736	-11.781	-9.61914	-10.5707	-37.6074	-13.2819	-55.8685	-28.537	-19.1138	-7.78809	-8.81836
	278	0.425586	0.390477	0.25357	0.781157	0.455099	0.37976	0.664809	0.47565	0.75012	0.793363	-44.8859	-48.9648	-37.8375	-30.5963	-50.1984	-27.1954	-49.613	-56.6479	-50.3278	-59.1046		278	0.203395	0.01251	0.252125	0.340713	0.131646	0.340783	0.504159	0.758288	0.255763	0.262135	-12.0007	-9.79004	-10.8331	-38.0347	-13.6725	-56.1493	-28.7323	-19.1199	-7.8125	-8.75732
	280	0.425586	0.378119	0.26173	0.791461	0.457609	0.382013	0.656693	0.478701	0.737995	0.78025	-44.7882	-48.6658	-37.8375	-30.8649	-50.235	-27.171	-49.375	-56.7822	-49.9982	-59.2389		280	0.208811	0.016405	0.250212	0.333982	0.140015	0.334655	0.506668	0.763989	0.265605	0.266351	-12.4585	-9.74121	-10.9674	-38.2056	-13.9532	-56.0883	-29.0741	-19.4556	-7.69653	-7.81128
	282	0.426599	0.380649	0.260611	0.798	0.466026	0.377819	0.661439	0.47904	0.734456	0.798707	-44.599	-48.6353	-37.8802	-31.2128	-50.2533	-27.1283	-49.2834	-56.8555	-49.9982	-59.2938		282	0.213274	0.016016	0.258781	0.34161	0.142021	0.334999	0.504342	0.773207	0.279681	0.277893	-12.4646	-9.96094	-11.1566	-38.5107	-13.8922	-56.424	-29.4098	-19.657	-8.23975	-8.14087
	284	0.420091	0.385924	0.258374	0.81372	0.469348	0.390401	0.655317	0.483923	0.726509	0.787798	-44.422	-48.8245	-37.8192	-31.0724	-50.1739	-26.3715	-49.375	-56.5564	-49.577	-59.5319		284	0.213567	0.016249	0.264447	0.347444	0.13877	0.33796	0.507525	0.782121	0.278905	0.269935	-12.5562	-10.0342	-11.2299	-39.0662	-14.0265	-56.5582	-29.7089	-20.1697	-7.90405	-8.28125
	286	0.423634	0.38325	0.264889	0.816296	0.467281	0.389314	0.659651	0.476938	0.715254	0.786806	-44.2572	-48.855	-37.7948	-30.9808	-50.2533	-26.9025	-49.1614	-56.3977	-49.4305	-59.7638		286	0.208591	0.020456	0.266571	0.339591	0.144926	0.337134	0.512544	0.786791	0.288926	0.281635	-13.1116	-10.0098	-11.3947	-39.5361	-14.0692	-56.6254	-30.1849	-20.4016	-8.01392	-7.6709
	288	0.429491	0.379203	0.261796	0.809559	0.475698	0.38411	0.658412	0.479108	0.706261	0.786421	-44.0802	-48.7573	-37.8375	-31.2189	-50.119	-26.9086	-48.9905	-56.2207	-49.3695	-59.6295		288	0.211664	0.018041	0.266146	0.345948	0.142367	0.343743	0.513278	0.784365	0.295248	0.305457	-14.2102	-10.1318	-11.6327	-39.8108	-14.1669	-56.601	-30.3436	-20.7678	-8.42896	-8.17749
	290	0.420959	0.370893	0.262915	0.824355	0.477839	0.379527	0.660957	0.487042	0.697443	0.772977	-43.7567	-48.5559	-37.7948	-31.3898	-50.1617	-26.8414	-48.9539	-56.062	-49.1864	-59.7211		290	0.219128	0.02365	0.272803	0.344602	0.147416	0.335275	0.510463	0.792916	0.300556	0.301451	-15.5164	-10.144	-11.8219	-40.2319	-14.3622	-56.7719	-30.4108	-21.134	-8.43506	-8.3667
	292	0.421176	0.368725	0.266929	0.829837	0.486404	0.37844	0.657518	0.492873	0.695877	0.776944	-43.4149	-48.8	-37.807	-31.1517	-50.1007	-26.5118	-48.8745	-55.8179	-48.7897	-60.1117		292	0.220226	0.016873	0.273016	0.35081	0.159382	0.339474	0.509055	0.795038	0.305746	0.317368	-14.6375	-10.2295	-11.9806	-40.3296	-14.7406	-57.132	-30.3314	-21.2439	-9.49707	-8.92822
	294	0.422188	0.368797	0.265679	0.836574	0.482417	0.393431	0.661233	0.491449	0.698081	0.772591	-43.3966	-48.6047	-37.6422	-30.1019	-49.9908	-26.7377	-48.6365	-55.6104	-48.338	-59.9713		294	0.228568	0.018119	0.283143	0.350436	0.154402	0.333967	0.520623	0.805166	0.312605	0.333442	-14.3567	-10.3149	-12.2186	-40.7141	-14.9359	-56.8634	-30.6244	-21.3599	-8.96606	-9.51416
	296	0.421899	0.365473	0.264033	0.852361	0.47902	0.385508	0.660751	0.495518	0.70104	0.753307	-43.1036	-48.5254	-37.7399	-29.8944	-50.1007	-26.8597	-48.6548	-55.6897	-48.0573	-60.069		296	0.231056	0.018508	0.283213	0.349538	0.163532	0.338786	0.521541	0.813474	0.322446	0.352099	-14.1553	-10.4492	-12.4078	-40.9277	-15.0946	-57.1014	-30.6671	-21.6223	-9.97314	-9.16016
	298	0.415826	0.371326	0.26581	0.854078	0.483524	0.385042	0.662471	0.502095	0.692744	0.756668	-42.7252	-48.1531	-37.5385	-29.9615	-49.9176	-27.2015	-48.2214	-55.3845	-47.9779	-60.0323		298	0.231056	0.016249	0.285125	0.349688	0.157999	0.336445	0.522826	0.812564	0.328709	0.368226	-13.9905	-10.3821	-12.7557	-41.123	-15.2655	-57.3456	-30.9479	-21.9275	-9.26514	-9.39819
	300	0.415536	0.371182	0.266534	0.852955	0.482417	0.393275	0.657037	0.497416	0.696283	0.753583	-42.5787	-48.0188	-37.569	-30.0165	-49.8749	-26.817	-48.0505	-55.1343	-47.8497	-59.7089		300	0.240057	0.020378	0.294686	0.348641	0.164293	0.344225	0.527172	0.820266	0.334375	0.374445	-14.1187	-10.6201	-12.9999	-41.2024	-15.4669	-57.5226	-31.2347	-22.0496	-8.71582	-9.04419
	302	0.419874	0.373711	0.268508	0.850445	0.491867	0.379061	0.663434	0.498298	0.68352	0.75182	-42.5238	-47.8296	-37.4652	-30.0409	-49.7772	-26.9147	-47.9285	-55	-46.9342	-59.4586		302	0.230471	0.023104	0.29681	0.346696	0.159244	0.353932	0.525091	0.821357	0.340041	0.38799	-14.0698	-10.4858	-13.1158	-41.593	-15.8209	-57.6874	-31.5887	-22.1228	-9.07593	-8.52539
	304	0.422044	0.372699	0.270548	0.853285	0.483524	0.383955	0.654079	0.50257	0.68236	0.766035	-42.4017	-47.6892	-37.5079	-30.2362	-49.7345	-25.755	-47.7576	-54.7192	-44.9139	-59.3732		304	0.240642	0.023182	0.301201	0.35253	0.165261	0.34987	0.527478	0.821842	0.344217	0.387305	-14.2651	-10.8337	-13.2257	-41.6174	-15.6195	-57.8339	-31.8329	-22.8369	-9.41162	-8.58032
	306	0.411704	0.370603	0.272128	0.858636	0.49578	0.377042	0.65628	0.505214	0.673831	0.761021	-42.1027	-47.4451	-37.4835	-30.1752	-49.6796	-25.2118	-47.5317	-54.6338	-38.5114	-59.129		306	0.244814	0.023104	0.302688	0.351109	0.165676	0.356686	0.529191	0.829241	0.354177	0.395579	-14.4666	-10.7605	-13.2806	-41.6846	-15.6439	-58.0536	-32.4127	-22.9163	-9.56421	-9.19067
	308	0.411849	0.356512	0.267587	0.860287	0.49135	0.388926	0.655867	0.507588	0.66043	0.767577	-42.0477	-47.2559	-37.4286	-30.0226	-49.4659	-25.1447	-47.3914	-54.6216	-39.2499	-59.1962		308	0.244082	0.025597	0.307787	0.35253	0.168858	0.34691	0.536291	0.842219	0.355489	0.410863	-14.6008	-10.8276	-13.299	-42.0813	-15.7599	-58.0658	-32.547	-22.9956	-9.53369	-9.90479
	310	0.412066	0.367568	0.274365	0.863325	0.48788	0.376576	0.657312	0.515115	0.665883	0.786806	-41.8646	-47.1643	-37.5934	-29.6503	-49.4659	-25.639	-47.1594	-54.4507	-40.5133	-58.9581		310	0.250814	0.019988	0.308708	0.3544	0.171002	0.348562	0.534516	0.841309	0.363303	0.44454	-14.7107	-10.9558	-13.476	-42.0447	-16.1749	-58.2062	-32.8033	-23.2031	-9.43604	-9.60571
	312	0.400497	0.376674	0.269364	0.85672	0.49578	0.383799	0.657725	0.509554	0.66159	0.769947	-41.5961	-47.0483	-37.514	-29.5038	-49.411	-24.9677	-47.1167	-54.6094	-41.1908	-58.952		312	0.252863	0.025987	0.31494	0.358962	0.170933	0.35166	0.525091	0.83767	0.372548	0.445331	-14.967	-10.8643	-13.6591	-42.3865	-16.358	-58.1512	-32.8339	-23.5632	-10.7056	-9.50195
	314	0.404329	0.370893	0.273049	0.862004	0.494156	0.385741	0.651396	0.517895	0.650974	0.77777	-41.1932	-46.8225	-37.5629	-29.3695	-49.1913	-25.3827	-46.9824	-54.3774	-41.6669	-59.0741		314	0.256376	0.028713	0.313665	0.352979	0.168305	0.345877	0.541983	0.848162	0.375411	0.469943	-15.1379	-11.1267	-13.8483	-42.6123	-16.2054	-58.3527	-33.4076	-23.8684	-9.79614	-9.4043
	316	0.410764	0.366773	0.27759	0.84919	0.507225	0.392265	0.653666	0.514572	0.658168	0.76058	-41.0345	-46.8103	-37.5323	-28.985	-49.1486	-26.0114	-46.8604	-54.4507	-42.735	-59.2145		316	0.26223	0.024273	0.323013	0.355671	0.173631	0.35524	0.54082	0.848768	0.382747	0.482171	-15.2356	-11.0962	-13.8727	-42.7893	-16.5778	-58.5175	-33.8104	-23.9417	-9.82666	-9.78882
	318	0.405776	0.361064	0.276669	0.852889	0.501096	0.384576	0.658	0.523184	0.649813	0.760635	-40.943	-46.7676	-37.4652	-29.0582	-48.9655	-25.871	-46.7566	-54.2371	-45.0787	-59.3121		318	0.261791	0.032764	0.331086	0.355895	0.171556	0.349595	0.548777	0.853013	0.384656	0.498667	-15.2905	-11.1328	-13.7506	-43.0396	-16.6083	-58.548	-34.0546	-23.9844	-9.83887	-9.83154
	320	0.402522	0.359402	0.281012	0.847341	0.500358	0.394829	0.650021	0.528405	0.653933	0.762839	-40.8392	-46.6333	-37.4469	-28.5089	-48.7335	-26.0297	-46.6162	-54.0417	-45.9943	-59.4525		320	0.267718	0.02918	0.33144	0.347145	0.174046	0.351798	0.554897	0.862352	0.392111	0.5081	-15.4126	-11.1145	-13.83	-43.2715	-16.59	-58.8654	-33.8959	-24.2407	-10.1563	-10.0574
	322	0.399196	0.357885	0.280551	0.851502	0.505453	0.393974	0.648232	0.528812	0.661474	0.740414	-40.6439	-46.4746	-37.3676	-28.3929	-48.6786	-26.225	-46.5369	-53.9563	-46.4215	-59.4342		322	0.266986	0.026298	0.338522	0.351258	0.182484	0.358338	0.559794	0.867204	0.398851	0.514583	-15.6567	-11.2671	-14.0741	-43.1921	-16.8219	-59.1095	-33.8287	-24.5093	-10.4492	-9.84375
	324	0.398762	0.355933	0.2768	0.850842	0.512393	0.378984	0.649195	0.535593	0.643026	0.750883	-40.4608	-46.3464	-37.3309	-28.3014	-48.4528	-26.2433	-46.5063	-53.9075	-46.2201	-59.4525		324	0.278695	0.030972	0.339938	0.351333	0.177158	0.360059	0.566159	0.864353	0.402012	0.547101	-15.6567	-11.2	-14.1595	-43.4302	-16.944	-58.847	-33.9874	-24.6313	-10.1257	-10.5579
	326	0.400931	0.35933	0.281143	0.843576	0.5056	0.395528	0.65291	0.545425	0.647319	0.744161	-40.3876	-46.3586	-37.3553	-28.3075	-48.4222	-26.3959	-46.488	-53.8159	-46.3849	-59.5685		326	0.273572	0.032608	0.345745	0.353502	0.179095	0.359646	0.573381	0.872055	0.408573	0.550843	-15.9802	-11.3953	-14.3488	-43.8269	-16.9989	-58.9752	-34.2194	-24.7168	-10.4858	-10.2771
	328	0.397316	0.357306	0.283184	0.840802	0.507889	0.38745	0.656624	0.543052	0.646043	0.751599	-40.3143	-46.3892	-37.4408	-28.2892	-48.1842	-25.6207	-46.1951	-53.9685	-46.1835	-59.7577		328	0.279426	0.033776	0.350703	0.352904	0.184144	0.378028	0.586724	0.867931	0.415671	0.568077	-16.0901	-11.4075	-14.538	-44.2175	-17.3041	-59.2255	-34.3109	-24.8022	-10.6323	-10.1733
	330	0.392327	0.367424	0.283842	0.827591	0.504936	0.392343	0.65683	0.545764	0.648769	0.754519	-40.3571	-46.4197	-37.3492	-27.6849	-48.0133	-25.993	-46.2439	-53.9441	-46.098	-59.7089		330	0.28872	0.03549	0.365716	0.351184	0.17702	0.365774	0.596333	0.881879	0.418355	0.576035	-16.2732	-11.5295	-14.6539	-44.0222	-17.5909	-59.2194	-34.3414	-25.1135	-10.6506	-10.2344
	332	0.390881	0.366051	0.284368	0.827855	0.505231	0.396537	0.652566	0.55363	0.636412	0.742839	-40.3937	-46.3403	-37.3431	-26.9281	-47.7448	-25.7306	-45.9387	-53.999	-45.7867	-59.9652		332	0.287329	0.03401	0.364087	0.35066	0.187326	0.358132	0.593089	0.881455	0.424797	0.593901	-16.4929	-11.499	-14.837	-44.3945	-17.7802	-59.1949	-34.256	-25.4248	-11.1572	-10.2832
	334	0.397533	0.35008	0.284236	0.823694	0.501096	0.398246	0.652978	0.552138	0.637921	0.738817	-40.2777	-46.2793	-37.1661	-26.9525	-47.6959	-25.8771	-45.6763	-54.0295	-45.7013	-60.1361		334	0.289452	0.034399	0.367911	0.360607	0.187049	0.377822	0.599944	0.88758	0.430881	0.612347	-16.4563	-11.6028	-15.014	-44.6387	-17.7618	-59.3048	-34.2194	-25.6384	-10.907	-10.3687
	336	0.391604	0.365039	0.284895	0.82158	0.502499	0.392576	0.661164	0.563869	0.635542	0.733086	-39.8688	-46.2366	-37.3187	-26.4337	-47.4518	-25.9625	-45.6213	-53.9929	-45.6158	-60.1971		336	0.295086	0.034244	0.373577	0.351931	0.193966	0.377546	0.595047	0.887276	0.432431	0.605074	-16.5784	-11.5356	-15.1239	-44.8889	-18.3661	-59.1583	-34.4452	-26.0901	-10.8643	-10.7227
	338	0.398039	0.356656	0.281407	0.825279	0.505969	0.408965	0.657725	0.563665	0.621677	0.733968	-39.472	-46.2854	-37.2516	-26.1163	-47.2748	-25.9808	-45.5481	-54.0112	-45.4083	-60.1849		338	0.299989	0.03253	0.379313	0.353203	0.186496	0.382297	0.605942	0.898981	0.437084	0.629739	-16.8042	-11.7371	-15.3802	-44.8828	-19.5563	-59.3048	-34.3353	-26.1572	-11.3403	-10.9973
	340	0.389363	0.359547	0.285026	0.819599	0.501909	0.388071	0.660957	0.571938	0.626086	0.761186	-39.1486	-46.5479	-37.2394	-26.0431	-47.1649	-25.7733	-45.4688	-53.7366	-45.4694	-60.1788		340	0.29933	0.031206	0.380942	0.349015	0.196456	0.379543	0.606676	0.891825	0.446746	0.63385	-16.9934	-11.7371	-15.3497	-45.0415	-18.8116	-59.7382	-34.6283	-26.3953	-11.3403	-11.0095
	342	0.384519	0.362004	0.287132	0.820061	0.502204	0.397702	0.669968	0.58489	0.620516	0.739588	-39.234	-46.5662	-37.3615	-26.098	-46.9025	-25.9259	-45.5237	-53.6328	-45.2985	-60.2094		342	0.307526	0.037749	0.376763	0.353502	0.199776	0.379061	0.606125	0.892431	0.458019	0.627157	-17.0667	-11.7737	-15.5328	-45.1147	-18.7506	-59.4025	-34.61	-26.4319	-11.7065	-11.4612
	344	0.389869	0.35839	0.286737	0.812663	0.502573	0.391489	0.673064	0.589297	0.609203	0.748348	-39.4232	-46.438	-37.2272	-25.8112	-46.7865	-25.7123	-45.2795	-53.5229	-45.2985	-60.3497		344	0.313454	0.034945	0.388661	0.349837	0.204272	0.37851	0.614939	0.89237	0.463327	0.651558	-17.2498	-11.8408	-15.6854	-45.5603	-18.5736	-59.5245	-34.6222	-26.9507	-11.9629	-11.4185
	346	0.383217	0.355283	0.291344	0.820127	0.501318	0.396926	0.664947	0.595807	0.610886	0.755897	-39.2401	-46.6089	-37.1722	-25.7745	-46.6705	-25.2667	-45.0903	-53.2788	-45.4449	-60.4962		346	0.309356	0.041722	0.396097	0.348267	0.200952	0.379405	0.603432	0.891036	0.471737	0.675486	-17.4329	-11.8591	-15.7526	-45.7861	-18.4027	-59.4391	-34.7198	-27.0422	-11.9507	-11.9189
[truncated: 127 more rows]

## Sheet: Fig. 5
	Fig. 5a
	time (s)	ΔF/F0
		Z-3-HAL
		0.05 M										0.1 M								0.25 M										0.5 M									0.75 M										1 M
[truncated: 302 more rows]
[truncated: 43 more columns]

## Sheet: Fig. 6
	time (s)	Fig. 6e																								time (s)	Fig. 6e																		time (s)	Fig. 6e
[truncated: 615 more rows]
[truncated: 41 more columns]

[truncated: 9 more sheets: Fig. 7, Fig. 8, Supplementary Fig. 1, Supplementary Fig. 2, Supplementary Fig. 3, Supplementary Fig. 4, Supplementary Fig. 5, Supplementary Fig. 7, Supplementary Fig. 8]
